# Supplementary material for: Inheritance and Quantitative Trait Loci Mapping of Aromatic Compounds from Clementine (Citrus × clementina Hort. ex Tan.) and Sweet Orange (C. × sinensis (L.) Osb.) Fruit Essential Oils
Source: Genes (Basel). 2023 Sep 14;14(9):1800. doi: 10.3390/genes14091800 (PMC10531275; doi:10.3390/genes14091800)
Supplement: Supplementary file 1 [file genes-14-01800-s001.zip › SupplementaryData/Supplementary table 2_Genetic markers and LOD score.xlsx]

## Sheet: Feuil1
	SNP Markers	Linkage group	Physical position (bp)	Genetic position (cM)	a-farnesene	a-phellandrene	a-pinene	a-sinensal	a-terpineol	b-phellandrene	b-pinene	b-sinenesal	carvone	citronellal	d-cadinene	decanal	dodecanal	E-b-farnesene	E-b-ocimene	geranial	g-terpinene	limonene	limonene-10-ol	limonenyl-10-acetate	linalool	myrcene	neral	nerol	octanal	octyl acetate	sabinene	terpinen-4-ol	terpinolene	trans-sabinene-hydrate	valencene	Orange like aroma	Clementine aroma	Yield (w/dry w)
	scaffold_1_1171206	1	1171206	0	0.38	0.59	0.37	0.32	0.39	1.02	0.19	0.56	0.59	0.17	0.88	0.35	0.53	0.51	0.34	0.39	1.08	0.22	0.25	0.27	0.97	1.14	0.29	0.54	0.12	0.63	0.02	0.08	0.36	0.37	1	0.39	0.48	0.66
	scaffold_1_964661	1	964661	6.628	0.3	0.23	0.45	0.33	0.28	0.93	0.27	0.42	0.46	0.11	0.77	0.25	0.32	0.46	0.56	0.35	1.34	0.2	0.46	0.21	0.7	0.81	0.43	0.37	0.4	0.67	0.06	0.13	0.39	0.24	1.3	0.52	0.52	0.96
	scaffold_1_1452360	1	1452360	11.114	0.39	0.14	0.4	0.54	0.15	0.89	0.23	0.37	0.4	0.07	1.06	0.34	0.44	0.46	0.75	0.3	1.36	0.22	0.71	0.38	0.51	0.93	0.44	0.21	0.41	0.6	0.03	0.13	0.41	0.29	1.61	0.63	0.6	0.73
	scaffold_1_2440649	1	2440649	13.14	0.38	0.74	0.76	0.49	0.18	1.35	0.51	0.62	0.39	0.25	1.53	0.26	0.34	0.8	0.5	0.12	1.62	0.13	0.24	0.39	0.6	1.28	0.4	0.46	0.42	0.55	0.2	0.26	0.7	0.28	1.13	0.42	0.63	1.04
	scaffold_1_2843529	1	2843529	22.735	0.12	0.76	0.88	0.01	0.93	1.51	1.39	1.02	0.56	0.8	1.65	0.36	0.26	0.84	0.45	0.5	2.74	0.54	0.15	0.96	0.47	1.49	0.87	1.22	0.38	0.35	0.76	0.84	1.86	0.15	0.96	0.46	0.62	1.33
	scaffold_1_2805751	1	2805751	23.197	0.12	0.82	0.91	0.01	0.95	1.52	1.41	1	0.59	0.87	1.62	0.38	0.27	0.84	0.45	0.5	2.72	0.57	0.14	0.97	0.48	1.49	0.86	1.26	0.4	0.33	0.79	0.86	1.95	0.16	0.93	0.48	0.61	1.32
	scaffold_1_3028911	1	3028911	25.394	0.17	0.61	0.93	0.03	1.11	0.9	1.5	0.88	0.84	0.77	1.27	0.18	0.03	0.81	0.48	0.79	2.3	0.94	0.11	0.97	0.8	1.53	1.23	0.98	0.26	0.38	0.97	1.05	2.41	0.31	0.77	0.57	0.56	1.39
	scaffold_1_2483437	1	2483437	27.017	0.05	1.02	1.4	0.03	1.39	1.83	1.92	0.88	1.18	1.3	1.47	0.23	0.13	0.61	0.63	0.51	2.56	0.92	0.06	0.97	0.37	1.86	0.45	1.13	0.23	0.18	1.36	1.21	2.73	0.24	0.92	0.31	0.28	1.17
	scaffold_1_3219196	1	3219196	29.658	0.47	0.82	0.85	0.04	1.34	0.58	1.55	1.14	0.76	0.46	1.1	0.2	0.1	1.17	0.63	0.6	2.41	0.76	0.13	0.8	0.6	1.17	0.8	0.74	0.12	0.22	1.03	0.99	1.99	0.02	0.55	0.41	0.55	1.34
	scaffold_1_4054995	1	4054995	40.012	0.52	1.59	0.69	0.05	1.12	0.49	1.14	1.03	0.6	0.51	0.67	0.26	0.4	1.06	0.32	0.25	1.83	0.51	0.01	1.16	0.79	0.58	0.57	0.82	0.41	0.29	0.85	0.73	1.4	0.08	0.31	0.56	1.01	1.28
	scaffold_1_2096888	1	2096888	40.286	0.53	1.64	0.71	0.06	1.1	0.51	1.14	1.03	0.58	0.46	0.67	0.27	0.41	1.08	0.32	0.25	1.8	0.5	0.01	1.18	0.8	0.6	0.59	0.78	0.42	0.31	0.85	0.73	1.37	0.09	0.32	0.57	1.02	1.26
	scaffold_1_4385283	1	4385283	43.121	0.87	2.05	0.92	0.31	1.11	0.72	1.49	1.09	0.68	0.21	0.83	0.34	0.46	1.38	0.44	0.32	2.16	0.61	0.02	1.72	0.77	0.83	0.83	0.29	0.45	1.31	1.1	0.93	1.33	0.16	0.47	0.78	1.03	1.43
	scaffold_1_4846181	1	4846181	49.006	1.1	1.16	0.66	0.46	1.54	0.14	1.72	1.22	1.04	0.15	1.17	0.32	0.42	1.27	0.48	0.43	2.36	1.37	0.61	2.15	1.12	0.23	1.06	0.97	0.61	1	1.37	1.18	1.96	0.51	0.31	0.81	1.27	1.51
	scaffold_1_4613213	1	4613213	51.102	1.23	1.64	0.45	0.61	1.46	0.23	1.44	1.34	1.07	0.1	1.37	0.48	0.74	1.04	0.5	0.46	2.42	1.57	0.28	2.03	1.48	0.23	1.44	1.07	0.51	1.47	0.92	0.88	2.14	0.52	0.53	0.93	0.76	1.45
	scaffold_1_6414006	1	6414006	56.918	1.72	0.67	0.12	1.14	1.16	0.12	1.09	0.54	0.85	0.68	1.95	0.45	0.76	1	0.36	0.57	2.07	1.33	0.84	1.69	1.48	0.04	1.48	1.52	0.76	0.78	0.67	0.7	1.16	1.12	0.92	0.64	0.19	2.02
	scaffold_1_8983136	1	8983136	59.349	0.92	0.24	0.5	0.74	1.09	0.13	0.57	0.54	0.71	0.44	1.66	0.48	0.78	0.23	0.57	0.58	1.37	1.67	0.93	1.02	1.7	0.05	1.49	1.4	1.09	0.93	0.37	0.44	1.47	1.34	0.46	0.6	0.28	1.1
	scaffold_1_6854373	1	6854373	61.603	0.81	1.15	0.1	0.39	1.4	0.03	0.89	1.1	1.12	0.18	2.38	0.85	1.01	0.66	0.48	0.72	1.79	1.63	0.69	1.26	2.11	0.01	1.8	1.57	1.4	0.89	0.53	0.49	1.21	1.34	0.76	0.91	0.11	1.25
	scaffold_1_14391203	1	14391203	62.143	0.9	0.66	0.1	0.4	1.3	0.06	0.74	0.99	1.06	0.13	2.4	0.72	0.78	0.57	0.44	0.69	1.62	1.67	0.68	1.23	2.35	0.01	1.8	1.72	1.11	1.08	0.43	0.36	1.23	0.21	0.61	1.1	0.13	1.26
	scaffold_1_6612487	1	6612487	62.246	0.87	0.6	0.1	0.4	1.33	0.08	0.7	1	1.01	0.12	2.39	0.7	0.77	0.58	0.41	0.67	1.62	1.7	0.71	1.21	2.44	0.03	1.81	1.75	1.02	1.12	0.38	0.32	1.26	0.18	0.71	1.16	0.12	1.33
	scaffold_1_10400304	1	10400304	63.572	0.87	0.57	0.05	0.26	0.53	0.12	0.35	0.31	0.63	0.16	4.63	0.71	0.93	0.58	1.03	0.4	0.97	0.68	0.62	2.22	1.32	0.09	1.29	0.86	1.13	0.69	0.25	0.32	0.66	0.98	1.01	1.13	0.23	2.49
	scaffold_1_11872962	1	11872962	64.185	0.63	0.53	0.02	0.27	0.86	0.23	0.29	0.51	0.68	0.39	4.35	0.71	0.98	0.37	0.4	0.72	0.85	0.97	0.79	0.96	1.91	0.09	1.82	1.58	1.06	1.06	0.17	0.17	0.77	0.82	0.77	1.36	0.08	1.99
	scaffold_1_14702703	1	14702703	64.579	0.58	0.48	0.02	0.4	1.29	0.27	0.36	0.49	0.66	0.37	4.04	0.63	0.95	0.35	0.35	0.9	0.84	1.28	0.73	0.94	2.43	0.11	2.1	1.99	0.85	1.25	0.21	0.18	0.92	0.58	0.75	1.23	0.02	1.61
	scaffold_1_14529862	1	14529862	64.749	0.57	0.42	0.02	0.4	1.38	0.27	0.35	0.49	0.65	0.4	4.07	0.65	1	0.38	0.37	0.9	0.83	1.35	0.68	1.06	2.54	0.11	2.14	2.06	0.79	1.29	0.2	0.17	0.94	0.56	0.77	1.17	0.02	1.6
	scaffold_1_9057730	1	9057730	65.387	0.57	0.37	0.04	0.27	1.8	0.17	0.47	0.56	0.66	0.11	2.78	0.79	1	0.46	0.37	0.79	0.99	1.8	0.43	1.48	2.8	0.13	2.02	1.83	0.81	1.15	0.27	0.25	1.24	0.79	0.85	0.69	0.04	1.06
	scaffold_1_12980947	1	12980947	65.611	0.48	0.62	0.01	0.37	1.44	0.22	0.44	0.81	0.76	0.1	3.6	0.7	0.94	0.23	0.4	0.95	1	1.54	0.66	1.54	2.47	0.09	2.2	1.91	0.91	1.17	0.25	0.23	1.15	0.71	0.6	1.29	0.02	1.77
	scaffold_1_16697882	1	16697882	66.075	0.61	0.75	0.08	0.34	1.73	0.21	0.55	0.75	0.78	0.09	2.82	0.65	0.74	0.27	0.4	0.87	1.27	1.75	0.58	1.32	2.51	0.09	1.91	1.72	1.06	1.01	0.32	0.32	1.35	0.63	0.69	1.03	0.03	1.2
	scaffold_1_9322114	1	9322114	66.088	0.61	0.75	0.08	0.34	1.73	0.21	0.55	0.75	0.78	0.09	2.8	0.64	0.74	0.27	0.4	0.87	1.27	1.75	0.58	1.31	2.51	0.09	1.91	1.71	1.06	1	0.32	0.33	1.35	0.63	0.69	1.03	0.03	1.19
	scaffold_1_16739205	1	16739205	68.846	0.32	0.2	0.3	0.48	1.35	0.34	0.48	1.22	0.78	0.16	3.85	0.5	0.65	0.36	0.56	1.13	0.81	1.83	0.72	1.55	2.13	0.2	2.27	1.86	0.82	0.55	0.31	0.44	2.17	0.84	0.09	1.08	0.37	1.05
	scaffold_1_18936942	1	18936942	70.433	0.38	0.81	0.3	0.27	0.99	0.48	0.25	0.94	0.35	0.91	5.08	0.52	0.81	0.79	0.62	1.14	0.39	1.1	0.59	1.78	2.3	0.37	2.31	2.29	0.8	0.55	0.23	0.21	1.02	0.8	0.18	1.08	0.45	0.73
	scaffold_1_18175263	1	18175263	71.923	0.51	0.68	0.18	0.06	0.92	0.41	0.21	1.06	0.3	0.58	5.19	0.63	1.04	1.2	0.43	0.51	0.36	1.05	0.65	1.71	2.37	0.29	1.31	2.48	0.59	0.74	0.17	0.15	0.7	0.59	0.72	0.64	0.9	0.83
	scaffold_1_19300133	1	19300133	73.005	0.39	0.73	0.23	0.07	1.26	0.68	0.49	0.72	0.72	0.42	4.54	0.96	1.48	1.07	0.3	0.72	0.84	1.45	0.49	1.75	2.88	0.37	1.43	2.22	0.59	1.01	0.35	0.3	1.05	1.05	0.7	0.47	0.88	0.7
	scaffold_1_17475616	1	17475616	73.22	0.32	1.19	0.21	0.1	1.31	0.58	0.56	0.93	0.86	0.53	4.21	0.85	1.26	0.9	0.32	0.73	0.88	1.43	0.52	1.73	2.65	0.36	1.37	2.3	0.62	0.89	0.4	0.33	1.02	0.74	0.74	0.47	0.93	0.87
	scaffold_1_18392926	1	18392926	73.596	0.36	0.87	0.12	0.18	1.04	0.33	0.21	1.26	0.49	0.49	4.24	0.76	1.03	0.83	0.25	0.72	0.67	1.35	0.59	1.61	2.36	0.15	1.44	2.48	0.76	0.71	0.11	0.13	0.87	0.76	0.8	0.6	0.85	1.08
	scaffold_1_18477737	1	18477737	74.258	0.66	0.81	0.21	0.04	0.55	0.31	0.21	0.66	0.27	0.18	4.85	0.67	0.97	1.47	0.21	0.57	0.48	0.81	0.95	1.52	2	0.33	1.21	2.28	0.91	0.59	0.17	0.21	0.59	0.82	0.99	0.61	0.93	0.77
	scaffold_1_20516192	1	20516192	74.709	0.66	0.55	0.15	0.14	0.87	0.48	0.38	1.1	0.47	0.47	4.87	0.79	1.02	1.27	0.38	0.71	0.78	1.44	0.66	1.51	2.54	0.22	1.5	2.55	0.81	0.68	0.22	0.25	0.95	0.79	0.82	0.74	0.9	0.92
	scaffold_1_19939035	1	19939035	75.893	0.48	0.35	0.04	0.4	1.78	0.58	0.56	1.32	0.88	0.98	4.5	0.82	0.87	1.01	0.64	0.99	1.11	2.05	0.53	1.49	2.62	0.08	1.71	2.26	0.82	0.57	0.29	0.36	1.31	0.83	0.79	0.72	0.31	1.14
	scaffold_1_22354361	1	22354361	76.388	0.62	0.39	0.03	0.48	1.73	0.53	0.55	1.24	0.9	1.01	4.79	0.93	1.08	1.05	0.66	1.08	1.1	2.17	0.51	1.64	2.79	0.06	1.9	2.44	0.91	0.61	0.29	0.35	1.32	0.91	0.7	0.87	0.4	1.15
	scaffold_1_20054605	1	20054605	77.301	0.93	0.51	0.01	0.42	1.54	0.34	0.35	1.26	0.74	0.43	4.83	1.02	1.24	1.36	0.57	1.07	0.63	1.96	0.51	1.47	2.8	0.05	1.99	2.46	0.97	0.69	0.22	0.31	1.27	0.97	0.65	0.85	0.73	1.09
	scaffold_1_20460721	1	20460721	79.262	1.15	0.29	0.16	0.28	1.21	1.12	0.4	1.13	0.75	0.52	5.94	0.92	1	1.73	0.57	0.94	0.71	1.54	0.39	1.52	2.78	0.52	1.59	1.83	0.9	0.44	0.25	0.3	0.77	0.82	0.86	0.59	0.75	1.44
	scaffold_1_21476926	1	21476926	79.937	0.82	0.39	0.18	0.41	1.05	1.17	0.3	0.77	0.86	0.43	5.35	0.95	0.99	1.21	0.56	0.98	0.71	1.57	0.35	1.22	2.87	0.67	1.64	1.93	0.88	0.57	0.16	0.24	0.8	0.74	0.79	0.54	0.54	1.34
	scaffold_1_21912840	1	21912840	80.638	0.49	0.32	0.04	0.47	1.2	0.5	0.34	1.2	0.98	0.55	4.41	0.87	0.87	0.89	0.6	0.98	0.7	1.72	0.44	1.33	2.71	0.36	1.6	2.02	0.65	0.63	0.19	0.27	0.98	0.58	0.8	0.71	0.36	1.26
	scaffold_1_23028899	1	23028899	81.853	0.28	0.31	0.64	0.54	1.68	0.58	0.61	1.33	0.32	0.48	1.04	0.74	0.44	0.33	0.82	0.89	0.55	1.53	0.41	0.62	1.63	0.5	1.17	1.52	0.51	0.49	0.6	0.59	0.5	0.04	1.45	0.44	0.42	0.76
	scaffold_1_22894555	1	22894555	87.047	0.22	0.87	0.26	0.35	1.84	0.8	0.27	1.25	0.96	1.24	2	1.77	1.57	0.73	0.44	0.81	0.26	1.41	1.01	0.8	1.77	0.46	0.56	1.09	1.06	0.65	0.25	0.28	0.47	1.22	1.06	0.29	0.76	0.89
	scaffold_1_23589066	1	23589066	87.956	0.37	1.12	0.28	0.48	1.72	0.89	0.27	1.39	1.04	1.15	1.81	1.95	1.78	1.03	0.37	0.63	0.2	1.39	0.94	0.47	1.71	0.38	0.48	1.04	1.08	0.67	0.25	0.25	0.21	1.31	0.75	0.33	0.76	0.87
	scaffold_1_23898818	1	23898818	89.65	0.34	0.66	0.51	0.6	2.39	0.14	1	1.62	1.01	0.86	1.57	1.57	1.35	0.88	0.78	0.72	0.87	2.19	1	0.54	1.83	0.17	0.81	1.53	0.8	0.55	0.89	0.72	0.61	0.67	0.25	0.43	0.64	0.83
	scaffold_1_24353661	1	24353661	90.263	0.5	1.24	0.71	0.9	2.52	0.23	1.03	1.18	1.19	0.35	1.34	1.07	0.78	0.81	0.6	1.15	1.09	2.12	1.09	0.81	1.64	0.26	1.11	1.4	0.71	0.45	0.89	0.81	0.97	0.4	0.61	0.59	0.54	0.76
	scaffold_1_23365960	1	23365960	91.136	0.66	1.07	0.5	0.64	2.09	0.42	0.75	0.57	1.04	0.27	1.86	1.48	1.35	0.89	0.74	1.5	1.1	1.95	0.75	0.79	2.06	0.2	1.98	1.36	0.76	0.63	0.59	0.57	0.94	1.12	0.55	0.7	0.39	0.45
	scaffold_1_23432782	1	23432782	92.055	0.55	1.3	0.77	0.51	1.7	1.23	0.93	1.15	0.91	0.42	2.33	1.4	1.06	1.02	0.31	1.65	0.83	1.54	1.38	1.36	1.5	1.56	1.27	1.05	0.93	0.5	0.82	0.88	1.29	0.5	1.5	0.62	0.54	1.33
	scaffold_1_23686603	1	23686603	92.417	0.15	0.46	0.43	0.89	1.05	1.07	1	1.87	0.81	0.55	1.88	1.48	1.12	0.55	0.92	0.23	0.92	1.51	1.11	0.7	1.14	1.26	0.21	0.97	0.97	0.53	0.87	0.73	0.8	0.5	1.07	0.34	0.52	1.37
	scaffold_1_23564761	1	23564761	92.966	0.06	0.07	0.57	0.5	1.21	0.4	0.74	1.81	0.72	0.07	1.53	2.15	1.8	0.5	0.69	0.88	1.6	1.52	1.28	0.92	0.97	0.71	1	1.26	0.94	0.67	0.7	0.7	0.81	0.73	1.83	0.76	0.32	1.1
	scaffold_1_22881707	1	22881707	93.285	0.8	0.9	0.56	0.23	1.16	0.62	0.88	0.89	0.96	0.19	1.35	1.28	0.98	0.99	0.3	0.48	1.08	1.21	1.12	1.13	1.32	0.96	0.42	1.1	0.78	0.51	0.71	0.69	0.75	0.42	2.2	0.43	0.54	0.89
	scaffold_1_23352124	1	23352124	93.991	0.72	0.74	0.38	0.39	0.87	0.79	0.73	1.26	0.96	0.24	1.75	1.31	1.27	0.97	0.48	0.78	1.22	1.24	1.1	0.69	1.45	0.68	0.69	1.19	0.66	0.56	0.52	0.5	0.67	0.32	2.67	0.72	0.36	1
	scaffold_1_24452362	1	24452362	94.672	0.7	0.62	0.46	0.33	1.37	0.32	0.56	0.96	0.74	0.21	1.9	1.3	1.1	1.01	0.56	0.78	0.85	1.27	1.41	0.82	1.43	0.29	0.73	1.32	0.89	0.44	0.51	0.43	0.55	0.38	1.61	0.54	0.43	0.88
	scaffold_1_24485070	1	24485070	95.068	0.52	0.56	0.34	0.53	2.1	0.4	0.78	1.4	0.92	0.54	1.8	1.67	1.56	1.04	0.64	0.81	0.96	1.99	0.89	0.83	1.86	0.3	0.97	1.31	0.82	0.69	0.71	0.63	0.84	1.29	1.53	0.42	0.43	0.78
	scaffold_1_24575405	1	24575405	95.865	0.45	0.47	0.38	0.53	2.23	0.13	0.72	1.35	1.01	0.51	1.79	1.46	1.2	0.7	0.75	0.71	0.73	1.98	1.17	0.96	1.58	0.19	0.68	1.65	1	0.57	0.7	0.61	0.79	0.79	1.15	0.54	0.39	0.75
	scaffold_1_24917481	1	24917481	96.023	0.45	0.47	0.38	0.53	2.23	0.13	0.72	1.35	1.01	0.51	1.79	1.46	1.2	0.7	0.75	0.71	0.73	1.98	1.17	0.96	1.58	0.19	0.68	1.65	1	0.57	0.7	0.61	0.79	0.79	1.15	0.54	0.39	0.75
	scaffold_1_24775707	1	24775707	96.565	0.38	0.71	0.2	0.48	2.01	0.28	0.91	0.88	1.48	0.51	1.8	1.51	1.17	0.48	0.54	0.9	1.45	1.9	1.24	0.92	1.53	0.29	0.62	1.39	1.14	0.57	0.71	0.65	0.94	0.82	1.53	0.55	0.44	0.75
	scaffold_1_25048462	1	25048462	96.891	0.39	0.72	0.2	0.43	1.8	0.39	1	0.61	1.44	0.45	1.83	1.5	1.18	0.48	0.46	0.89	1.58	1.82	1.24	0.89	1.48	0.45	0.59	1.27	1.14	0.6	0.76	0.72	1	0.8	1.94	0.56	0.43	0.73
	scaffold_1_22966518	1	22966518	97.333	0.4	0.62	0.46	0.25	1.27	0.81	1.19	0.36	0.76	0.38	2.15	1.35	0.98	0.47	0.39	0.57	1.6	1.68	0.97	0.64	1.31	0.9	0.78	1	0.95	0.78	0.95	1.01	1.25	0.74	3.56	0.65	0.37	1.09
	scaffold_1_24725076	1	24725076	98.392	0.47	1.06	0.75	0.29	1.65	0.79	1.1	0.58	1.16	0.06	1.81	1.57	1.21	0.68	0.43	0.76	0.98	1.78	1.17	0.85	1.36	1.34	0.59	1.18	1.15	0.72	1.04	1.08	1.18	0.91	2.45	0.77	0.39	0.47
	scaffold_1_23024130	1	23024130	99.453	0.43	1.11	1.16	0.42	0.99	1.12	1.35	1.01	0.93	0.13	2.02	1.32	1.04	0.67	0.53	0.76	1.07	1.8	0.97	0.65	1.17	1.65	0.68	1.03	0.85	0.48	1.26	1.33	1.48	0.72	2.13	0.81	0.34	0.72
	scaffold_1_25613296	1	25613296	102.006	0.64	0.75	0.69	0.83	2.96	0.35	0.78	1.4	1.24	0.25	0.96	0.76	0.61	0.19	0.89	0.51	0.37	2.01	1.23	0.49	1.6	0.12	0.7	1.81	0.07	0.42	1	0.91	0.95	0.34	0.86	0.84	0.74	0.49
	scaffold_1_25458482	1	25458482	103.533	0.56	0.55	0.64	0.44	2.26	0.3	0.7	1.36	0.88	0.19	0.96	0.44	0.48	0.18	0.7	0.37	0.45	1.51	0.99	0.33	1.37	0.06	0.62	1.51	0.16	0.48	0.84	0.95	1.02	0.4	0.71	0.75	0.99	1.01
	scaffold_1_28711802	1	28711802	104.845	0.56	0.52	0.4	1.11	1.74	0.26	0.47	2.19	0.41	1.08	0.47	0.6	0.7	0.08	0.75	0.66	0.13	1.08	1.32	0.76	1.39	0.17	0.54	1.27	0.06	0.52	0.68	0.65	0.41	0.29	0.43	1.61	1.73	1.17
	scaffold_1_25330435	1	25330435	105.887	0.35	0.26	0.36	0.45	1.96	0.21	0.6	2.01	0.63	0.55	1.31	1.16	0.65	0.04	0.29	0.53	0.18	1.84	0.97	0.59	1.78	0.25	0.82	1.51	1.03	0.48	0.77	0.7	0.66	0.97	0.84	0.48	0.92	1.17
	scaffold_1_25690188	1	25690188	106.297	0.6	0.38	0.48	0.82	2.46	0.11	0.81	1.98	0.81	0.73	0.62	0.82	0.32	0.11	0.2	0.46	0.34	1.6	0.9	0.45	1.48	0.27	0.7	1.42	0.22	0.43	1.01	0.8	0.6	0.33	1.28	0.77	0.68	1.2
	scaffold_1_25427227	1	25427227	106.911	0.46	0.25	0.47	0.63	2.29	0.25	0.67	2.08	0.82	0.6	1.17	1.23	0.51	0.03	0.38	0.6	0.17	2	1.11	0.74	1.67	0.31	0.9	1.86	1.06	0.33	0.9	0.79	0.72	0.95	0.71	0.62	0.98	1.22
	scaffold_1_28839225	1	28839225	108.042	0.43	0.11	0.49	0.35	2.38	0.27	0.65	1.88	0.55	2.07	0.43	0.55	0.56	0.1	0.5	0.47	0.42	1.34	0.82	0.92	0.88	0.17	0.41	1.7	0.07	0.31	0.76	0.82	0.86	0.34	0.95	0.83	1.74	1.68
	scaffold_1_26969991	1	26969991	108.588	0.51	0.12	0.6	0.49	2.02	0.43	0.53	1.77	0.66	1.37	0.46	0.46	0.48	0.06	0.49	0.36	0.44	1.12	0.63	1.07	0.69	0.35	0.34	1.33	0.04	0.34	0.6	0.58	0.72	0.44	0.87	0.82	1.44	0.95
	scaffold_1_28531791	1	28531791	109.082	0.41	0.15	0.6	0.33	2.07	0.45	0.6	1.73	0.72	1.68	0.44	0.5	0.47	0.11	0.48	0.4	0.44	1.21	0.6	0.96	0.72	0.35	0.37	1.31	0.05	0.34	0.7	0.68	0.79	0.49	0.92	0.78	1.3	0.92
	scaffold_1_28376075	1	28376075	110.106	0.57	0.2	0.89	0.17	2.41	0.81	0.58	1.28	0.97	1.28	0.99	0.32	0.17	0.18	0.73	0.34	0.25	1.45	1.13	1.47	1.1	0.69	0.47	1.19	0.06	0.36	0.9	0.9	1.01	0.26	0.59	1.23	1.11	0.79
	scaffold_1_28416649	1	28416649	110.412	0.57	0.21	0.5	0.26	2.03	0.49	0.59	1.26	0.83	1.51	1	0.19	0.13	0.21	0.62	0.36	0.5	1.14	1.08	1.06	0.93	0.41	0.4	1.61	0.03	0.32	0.67	0.67	0.83	0.33	0.65	0.79	1.26	0.79
	scaffold_1_28241070	1	28241070	110.804	0.58	0.24	0.48	0.21	1.94	0.51	0.59	1.06	0.82	1.42	1.09	0.15	0.13	0.26	0.66	0.34	0.52	1.09	1.18	1.15	0.94	0.41	0.4	1.6	0.04	0.33	0.66	0.66	0.82	0.33	0.67	0.83	1.24	0.68
	scaffold_1_28459254	1	28459254	111.303	0.56	0.27	0.52	0.17	1.86	0.51	0.67	0.9	0.81	1.27	1.09	0.08	0.1	0.3	0.62	0.36	0.63	1.04	1.25	1.22	0.89	0.46	0.43	1.53	0.06	0.34	0.72	0.72	0.86	0.38	0.74	0.9	1.19	0.67
	scaffold_1_27190458	1	27190458	112.05	0.44	0.44	0.63	0.07	1.79	0.52	0.99	0.56	0.87	0.91	0.94	0.04	0.06	0.41	0.58	0.44	0.87	1.07	1.23	1.13	0.82	0.59	0.56	1.32	0.16	0.36	1.08	1.01	1.03	0.57	0.78	1.05	0.87	0.57
	scaffold_1_27581006	1	27581006	112.412	0.5	0.42	0.49	0.14	1.76	0.52	0.77	0.59	0.77	1.1	1.13	0.05	0.08	0.36	0.55	0.39	0.71	1.02	1.3	1.28	0.85	0.42	0.51	1.3	0.17	0.34	0.86	0.8	0.89	0.48	0.72	1.01	0.96	0.57
	scaffold_1_27489087	1	27489087	112.543	0.5	0.42	0.49	0.14	1.76	0.52	0.77	0.59	0.77	1.1	1.13	0.05	0.08	0.36	0.55	0.39	0.71	1.02	1.3	1.28	0.85	0.42	0.51	1.3	0.17	0.34	0.86	0.8	0.89	0.48	0.72	1.01	0.96	0.57
	scaffold_1_26983561	1	26983561	112.673	0.5	0.42	0.49	0.14	1.76	0.52	0.77	0.59	0.77	1.1	1.13	0.05	0.08	0.36	0.55	0.39	0.71	1.02	1.3	1.28	0.85	0.42	0.51	1.3	0.17	0.34	0.86	0.8	0.89	0.48	0.72	1.01	0.96	0.57
	scaffold_1_27043322	1	27043322	112.68	0.5	0.42	0.49	0.14	1.76	0.52	0.77	0.59	0.77	1.1	1.13	0.05	0.08	0.36	0.55	0.39	0.71	1.02	1.3	1.28	0.85	0.42	0.51	1.3	0.17	0.34	0.86	0.8	0.89	0.48	0.72	1.01	0.96	0.57
	scaffold_1_26234104	1	26234104	112.684	0.5	0.42	0.49	0.14	1.76	0.52	0.77	0.59	0.77	1.1	1.13	0.05	0.08	0.36	0.55	0.39	0.71	1.02	1.3	1.28	0.85	0.42	0.51	1.3	0.17	0.34	0.86	0.8	0.89	0.48	0.72	1.01	0.96	0.57
	scaffold_1_26617595	1	26617595	112.685	0.5	0.42	0.49	0.14	1.76	0.52	0.77	0.59	0.77	1.1	1.13	0.05	0.08	0.36	0.55	0.39	0.71	1.02	1.3	1.28	0.85	0.42	0.51	1.3	0.17	0.34	0.86	0.8	0.89	0.48	0.72	1.01	0.96	0.57
	scaffold_1_26067650	1	26067650	112.73	0.5	0.42	0.49	0.14	1.76	0.53	0.77	0.59	0.77	1.1	1.13	0.05	0.08	0.36	0.55	0.39	0.72	1.02	1.3	1.28	0.85	0.42	0.51	1.3	0.17	0.34	0.86	0.8	0.89	0.48	0.72	1.01	0.97	0.57
	scaffold_1_26523620	1	26523620	112.86	0.46	0.5	0.81	0.08	1.5	0.55	0.5	0.88	0.76	0.57	0.8	0.62	0.38	0.5	1.56	0.07	0.09	0.96	0.36	0.81	0.46	0.32	0.19	0.25	0.25	0.15	0.75	0.8	0.38	0.5	0.71	0.52	1.31	0.4
	scaffold_1_26373829	1	26373829	112.871	0.09	0.18	0.45	0.25	1.29	0.27	0.4	0.1	0.71	0.24	0.5	0.32	0.17	0.09	0.09	0.12	0.04	0.79	0.29	0.15	0.37	0.06	0.19	0.24	0.01	0.09	0.65	0.7	0.45	0.45	0.51	0.27	1.31	0.29
	scaffold_1_27875298	1	27875298	113.051	0	0	0	0	0	0	0	0	0	0	0	0	0	0	0	0	0	0	0	0	0	0	0	0	0	0	0	0	0	0	0	0	0	0
	scaffold_1_27703966	1	27703966	113.071	0	0	0	0	0	0	0	0	0	0	0	0	0	0	0	0	0	0	0	0	0	0	0	0	0	0	0	0	0	0	0	0	0	0
	scaffold_1_27519898	1	27519898	113.121	0	0	0	0	0	0	0	0	0	0	0	0	0	0	0	0	0	0	0	0	0	0	0	0	0	0	0	0	0	0	0	0	0	0
	scaffold_1_27461143	1	27461143	113.197	0	0	0	0	0	0	0	0	0	0	0	0	0	0	0	0	0	0	0	0	0	0	0	0	0	0	0	0	0	0	0	0	0	0
	scaffold_1_27947726	1	27947726	113.52	0	0	0	0	0	0	0	0	0	0	0	0	0	0	0	0	0	0	0	0	0	0	0	0	0	0	0	0	0	0	0	0	0	0
	scaffold_1_26553553	1	26553553	113.865	0	0	0	0	0	0	0	0	0	0	0	0	0	0	0	0	0	0	0	0	0	0	0	0	0	0	0	0	0	0	0	0	0	0
	scaffold_1_26873248	1	26873248	114.595	0.11	0.64	0.33	0.38	0.8	0.28	0.34	0.58	0.97	0.95	0.49	0.02	0.05	0.08	0.15	0.28	0.22	0.48	1.22	0.49	0.19	0.27	0.53	0.05	0.03	0.09	0.49	0.49	0.55	0.26	1.12	0.6	0.81	0.29
	scaffold_1_26366965	1	26366965	115.386	0.76	0.39	0.4	0.25	1.01	1.11	1.29	0.02	0.92	0.39	0.77	0.23	0.42	0.87	0.31	0.64	2.74	1.34	0.88	0.17	0.84	0.12	0.83	1.03	0.21	0.73	1.03	1.16	1.09	0.55	1.27	0.93	1.02	0.64
	scaffold_1_27100820	1	27100820	115.687	0.89	0.06	0.48	0.35	1.41	1.04	1.34	0.04	1.27	0.53	0.85	0.44	0.74	0.68	0.23	0.45	2.66	1.73	1.54	0.37	0.98	0.05	0.6	0.96	0.3	0.8	1.03	1.16	1.47	0.68	0.79	0.74	1.03	0.62
	scaffold_1_26405757	1	26405757	116.123	0.77	0.28	0.7	0.46	1.2	1.15	1.45	0.1	0.88	0.52	0.45	0.42	0.77	0.63	0.25	0.17	2.83	1.12	1.59	0.18	0.4	0.04	0.17	0.93	0.37	0.85	1.17	1.15	0.85	0.68	1.03	0.75	1.15	0.46
	scaffold_1_26810907	1	26810907	116.768	1.11	0.43	0.74	0.37	1.98	1.08	1.36	0.03	1.32	0.68	0.61	0.49	0.76	0.62	0.2	0.07	1.51	1.67	2.16	0.29	0.77	0.08	0.15	0.85	0.29	0.86	1.39	1.43	0.84	0.73	0.7	0.46	1.99	0.41
	scaffold_1_28012957	1	28012957	117.504	1.05	0.61	0.65	0.58	1.38	1.13	1.42	0.13	1.02	0.71	0.71	0.61	0.84	0.65	0.3	0.1	2.53	1.52	1.59	0.16	0.8	0.05	0.06	0.91	0.33	0.74	1.2	1.29	0.67	0.96	0.83	0.72	1.48	0.72
	scaffold_1_27009947	1	27009947	118.41	0.99	0.04	0.15	0.43	0.71	1.01	0.69	0.16	0.46	0.54	1.01	0.42	0.74	0.7	0.36	0.29	2.14	1	1.45	0.2	0.97	0.06	0.57	1.16	0.39	0.75	0.39	0.6	0.98	0.63	1.3	0.84	0.9	0.74
	scaffold_1_28842403	1	28842403	120.619	0.7	0.3	0.54	0.43	0.93	1.11	0.86	0.11	0.45	0.43	0.34	0.44	0.73	0.66	0.13	0.33	1.8	0.79	1.57	0.05	0.28	0.09	0.48	0.64	0.4	0.76	0.79	0.97	0.43	0.6	1.95	0.88	1.31	1.01
	scaffold_1_28200257	1	28200257	121.429	1.02	0.68	0.81	0.59	1.39	1.18	1.27	0.08	0.85	0.54	0.42	0.54	0.95	0.66	0.16	0.1	2.02	1.04	1.66	0.18	0.45	0.14	0.09	0.82	0.41	0.79	1.23	1.27	0.55	0.56	0.92	0.97	1.58	0.54
	scaffold_2_6778380	2	6778380	0	0	0	0	0	0	0	0	0	0	0	0	0	0	0	0	0	0	0	0	0	0	0	0	0	0	0	0	0	0	0	0	0	0	0
	scaffold_2_5318785	2	5318785	4.643	0	0	0	0	0	0	0	0	0	0	0	0	0	0	0	0	0	0	0	0	0	0	0	0	0	0	0	0	0	0	0	0	0	0
	scaffold_2_5375286	2	5375286	6.196	0	0	0	0	0	0	0	0	0	0	0	0	0	0	0	0	0	0	0	0	0	0	0	0	0	0	0	0	0	0	0	0	0	0
	scaffold_2_5169029	2	5169029	7.113	0	0	0	0	0	0	0	0	0	0	0	0	0	0	0	0	0	0	0	0	0	0	0	0	0	0	0	0	0	0	0	0	0	0
	scaffold_2_6710237	2	6710237	8.765	0	0	0	0	0	0	0	0	0	0	0	0	0	0	0	0	0	0	0	0	0	0	0	0	0	0	0	0	0	0	0	0	0	0
	scaffold_2_6678140	2	6678140	8.91	0	0	0	0	0	0	0	0	0	0	0	0	0	0	0	0	0	0	0	0	0	0	0	0	0	0	0	0	0	0	0	0	0	0
	scaffold_2_4706862	2	4706862	9.955	0	0	0	0	0	0	0	0	0	0	0	0	0	0	0	0	0	0	0	0	0	0	0	0	0	0	0	0	0	0	0	0	0	0
	scaffold_2_5382962	2	5382962	10.772	0	0	0	0	0	0	0	0	0	0	0	0	0	0	0	0	0	0	0	0	0	0	0	0	0	0	0	0	0	0	0	0	0	0
	scaffold_2_7178478	2	7178478	14.549	0	0	0	0	0	0	0	0	0	0	0	0	0	0	0	0	0	0	0	0	0	0	0	0	0	0	0	0	0	0	0	0	0	0
	scaffold_2_4472491	2	4472491	18.035	0	0	0	0	0	0	0	0	0	0	0	0	0	0	0	0	0	0	0	0	0	0	0	0	0	0	0	0	0	0	0	0	0	0
	scaffold_2_7446897	2	7446897	25.435	0	0	0	0	0	0	0	0	0	0	0	0	0	0	0	0	0	0	0	0	0	0	0	0	0	0	0	0	0	0	0	0	0	0
	scaffold_2_9708256	2	9708256	57.555	0	0	0	0	0	0	0	0	0	0	0	0	0	0	0	0	0	0	0	0	0	0	0	0	0	0	0	0	0	0	0	0	0	0
	scaffold_2_10532985	2	10532985	65.29	0	0	0	0	0	0	0	0	0	0	0	0	0	0	0	0	0	0	0	0	0	0	0	0	0	0	0	0	0	0	0	0	0	0
	scaffold_2_11334703	2	11334703	66.372	0	0	0	0	0	0	0	0	0	0	0	0	0	0	0	0	0	0	0	0	0	0	0	0	0	0	0	0	0	0	0	0	0	0
	scaffold_2_11533553	2	11533553	69.612	0	0	0	0	0	0	0	0	0	0	0	0	0	0	0	0	0	0	0	0	0	0	0	0	0	0	0	0	0	0	0	0	0	0
	scaffold_2_11612105	2	11612105	69.919	0	0	0	0	0	0	0	0	0	0	0	0	0	0	0	0	0	0	0	0	0	0	0	0	0	0	0	0	0	0	0	0	0	0
	scaffold_2_25138242	2	25138242	81.295	0	0	0	0	0	0	0	0	0	0	0	0	0	0	0	0	0	0	0	0	0	0	0	0	0	0	0	0	0	0	0	0	0	0
	scaffold_2_24818884	2	24818884	83.92	0	0	0	0	0	0	0	0	0	0	0	0	0	0	0	0	0	0	0	0	0	0	0	0	0	0	0	0	0	0	0	0	0	0
	scaffold_2_25182871	2	25182871	86.475	0	0	0	0	0	0	0	0	0	0	0	0	0	0	0	0	0	0	0	0	0	0	0	0	0	0	0	0	0	0	0	0	0	0
	scaffold_2_25160676	2	25160676	86.687	0	0	0	0	0	0	0	0	0	0	0	0	0	0	0	0	0	0	0	0	0	0	0	0	0	0	0	0	0	0	0	0	0	0
	scaffold_2_26795885	2	26795885	90.845	0	0	0	0	0	0	0	0	0	0	0	0	0	0	0	0	0	0	0	0	0	0	0	0	0	0	0	0	0	0	0	0	0	0
	scaffold_2_26838860	2	26838860	91.407	0	0	0	0	0	0	0	0	0	0	0	0	0	0	0	0	0	0	0	0	0	0	0	0	0	0	0	0	0	0	0	0	0	0
	scaffold_2_27125844	2	27125844	92.485	0	0	0	0	0	0	0	0	0	0	0	0	0	0	0	0	0	0	0	0	0	0	0	0	0	0	0	0	0	0	0	0	0	0
	scaffold_2_27086537	2	27086537	93.126	0	0	0	0	0	0	0	0	0	0	0	0	0	0	0	0	0	0	0	0	0	0	0	0	0	0	0	0	0	0	0	0	0	0
	scaffold_2_27248068	2	27248068	94.936	0	0	0	0	0	0	0	0	0	0	0	0	0	0	0	0	0	0	0	0	0	0	0	0	0	0	0	0	0	0	0	0	0	0
	scaffold_2_27378165	2	27378165	96.25	0	0	0	0	0	0	0	0	0	0	0	0	0	0	0	0	0	0	0	0	0	0	0	0	0	0	0	0	0	0	0	0	0	0
	scaffold_2_27684998	2	27684998	101.58	0	0	0	0	0	0	0	0	0	0	0	0	0	0	0	0	0	0	0	0	0	0	0	0	0	0	0	0	0	0	0	0	0	0
	scaffold_2_27701908	2	27701908	102.212	0	0	0	0	0	0	0	0	0	0	0	0	0	0	0	0	0	0	0	0	0	0	0	0	0	0	0	0	0	0	0	0	0	0
	scaffold_2_27826118	2	27826118	105.52	0	0	0	0	0	0	0	0	0	0	0	0	0	0	0	0	0	0	0	0	0	0	0	0	0	0	0	0	0	0	0	0	0	0
	scaffold_2_28190403	2	28190403	109.857	0	0	0	0	0	0	0	0	0	0	0	0	0	0	0	0	0	0	0	0	0	0	0	0	0	0	0	0	0	0	0	0	0	0
	scaffold_2_29056047	2	29056047	111.194	0	0	0	0	0	0	0	0	0	0	0	0	0	0	0	0	0	0	0	0	0	0	0	0	0	0	0	0	0	0	0	0	0	0
	scaffold_2_29727244	2	29727244	111.233	0	0	0	0	0	0	0	0	0	0	0	0	0	0	0	0	0	0	0	0	0	0	0	0	0	0	0	0	0	0	0	0	0	0
	scaffold_2_28906984	2	28906984	111.573	0	0	0	0	0	0	0	0	0	0	0	0	0	0	0	0	0	0	0	0	0	0	0	0	0	0	0	0	0	0	0	0	0	0
	scaffold_2_29682133	2	29682133	112.036	0	0	0	0	0	0	0	0	0	0	0	0	0	0	0	0	0	0	0	0	0	0	0	0	0	0	0	0	0	0	0	0	0	0
	scaffold_2_29679789	2	29679789	112.246	0	0	0	0	0	0	0	0	0	0	0	0	0	0	0	0	0	0	0	0	0	0	0	0	0	0	0	0	0	0	0	0	0	0
	scaffold_2_30162726	2	30162726	113.05	0	0	0	0	0	0	0	0	0	0	0	0	0	0	0	0	0	0	0	0	0	0	0	0	0	0	0	0	0	0	0	0	0	0
	scaffold_2_29439310	2	29439310	113.748	0	0	0	0	0	0	0	0	0	0	0	0	0	0	0	0	0	0	0	0	0	0	0	0	0	0	0	0	0	0	0	0	0	0
	scaffold_2_29538451	2	29538451	114.289	0	0	0	0	0	0	0	0	0	0	0	0	0	0	0	0	0	0	0	0	0	0	0	0	0	0	0	0	0	0	0	0	0	0
	scaffold_2_30254139	2	30254139	114.591	0	0	0	0	0	0	0	0	0	0	0	0	0	0	0	0	0	0	0	0	0	0	0	0	0	0	0	0	0	0	0	0	0	0
	scaffold_2_31007518	2	31007518	117.208	0	0	0	0	0	0	0	0	0	0	0	0	0	0	0	0	0	0	0	0	0	0	0	0	0	0	0	0	0	0	0	0	0	0
	scaffold_2_30653642	2	30653642	118.009	0	0	0	0	0	0	0	0	0	0	0	0	0	0	0	0	0	0	0	0	0	0	0	0	0	0	0	0	0	0	0	0	0	0
	scaffold_2_30649297	2	30649297	118.062	0	0	0	0	0	0	0	0	0	0	0	0	0	0	0	0	0	0	0	0	0	0	0	0	0	0	0	0	0	0	0	0	0	0
	scaffold_2_30771177	2	30771177	118.774	0.8	1.2	0.36	0.16	0.71	1.55	0.42	1.63	0.09	0.66	0.13	1.33	1.66	1.43	0.16	0.2	0.79	0.35	0.43	0.52	0.17	0.77	0.38	0.1	0.69	0.34	0.26	0.33	0.47	4.82	1.5	0.66	0.37	1.13
	scaffold_2_30916597	2	30916597	118.944	0.67	1.3	0.5	0.26	0.23	2.44	0.41	2.16	0.18	0.61	0.2	0.41	0.89	1.18	0.49	0.48	0.94	0.39	0.71	0.66	0.14	1.14	0.57	0.17	0.5	0.59	0.4	0.49	0.72	0.82	1.75	0.54	0.71	1.43
	scaffold_2_31165008	2	31165008	119.58	0.66	0.65	0.38	0.12	0.53	1.36	0.59	2.22	0.01	0.43	0.15	0.09	0.37	1.22	0.49	0.66	1.44	0.35	0.96	0.54	0.09	1.23	0.81	0.19	0.23	0.76	0.4	0.53	0.97	0.15	1.59	0.89	0.9	1.27
	scaffold_2_30904180	2	30904180	119.933	0.58	0.43	0.34	0.09	0.48	1.06	0.51	2.14	0.01	0.49	0.16	0.08	0.29	1.07	0.49	0.67	1.29	0.3	0.94	0.45	0.07	1.12	0.84	0.21	0.25	0.77	0.33	0.46	0.77	0.15	1.24	0.75	0.88	1.1
	scaffold_2_30672885	2	30672885	120.552	0.71	0.41	0.37	0.1	0.24	1.08	0.39	2.3	0.06	0.39	0.35	0.48	0.97	1.13	0.69	0.42	1.26	0.18	1.24	0.63	0.07	1.17	0.62	0.26	0.31	0.63	0.29	0.41	0.75	0.18	1.56	1.18	1.55	1.31
	scaffold_2_31545214	2	31545214	123.883	0.73	0.36	0.58	0.12	0.61	1.04	0.85	1.84	0.13	0.28	0.32	0.12	0.32	0.81	0.51	0.53	1.75	0.62	1.51	0.4	0.18	1.39	0.76	0.22	0.34	0.7	0.68	0.79	1.18	0.12	1.89	1.6	1.7	1.12
	scaffold_2_32426123	2	32426123	126.761	0.9	0.42	0.92	0.4	0.62	0.51	1.24	1.81	0.05	0.49	0.41	0.04	0.26	0.65	0.56	0.99	0.93	0.46	1.37	0.12	0.58	1.56	0.94	0.57	0.48	1.01	1.13	1	0.14	0.22	1.15	0.41	1.45	1.78
	scaffold_2_31972333	2	31972333	128.561	0.77	0.22	0.41	0.49	1.01	0.62	0.72	2.21	0.14	0.03	0.37	0.14	0.4	0.51	0.8	0.42	1.05	0.64	1.22	0.26	0.84	1.01	0.57	0.74	0.24	0.75	0.55	0.6	0.12	0.14	1.96	0.76	1.55	1.47
	scaffold_2_32031055	2	32031055	130.076	0.95	0.27	0.6	0.6	0.78	0.66	0.56	2.55	0.05	0.11	0.21	0.57	1.02	0.71	0.52	0.47	0.72	0.45	1.12	0.27	0.49	1.11	0.76	0.61	0.47	0.61	0.61	0.54	0.21	0.23	1.71	0.68	1.56	2.38
	scaffold_2_32049744	2	32049744	131.144	0.74	0.12	0.77	0.45	1.18	1.02	0.7	1.73	0.2	0.21	0.22	0.54	0.56	0.56	0.56	0.74	0.56	1.15	1.34	0.41	0.91	1.11	0.82	0.71	1.07	0.61	0.79	0.7	0.35	0.31	1.19	0.63	1.4	2.36
	scaffold_2_32244665	2	32244665	131.719	0.7	0.23	0.82	0.52	1.38	0.51	0.83	2.32	0.15	0.13	0.13	0.58	0.65	0.67	0.93	0.76	0.64	1.22	1.05	0.46	1.17	0.87	0.94	1.04	1.09	0.41	0.9	0.76	0.4	0.35	1.12	0.82	1.35	2.39
	scaffold_2_32706791	2	32706791	133.247	0.81	0.25	0.94	0.7	1.54	0.54	0.89	1.97	0.26	0.16	0.12	0.76	1.1	0.81	1	0.92	0.6	1.19	1.28	0.35	1.12	0.74	1.1	1.1	1.04	0.39	1.03	0.83	0.39	0.38	1.08	0.64	1.28	2.67
	scaffold_2_32944186	2	32944186	134.903	0.39	0.16	0.46	0.04	0.47	0.67	0.57	0.9	0.21	0.18	0.25	0.76	0.85	0.5	1.28	0.5	0.87	0.45	1.22	0.28	0.76	0.69	0.4	1.18	1.22	0.46	0.49	0.36	0.24	0.47	1.06	0.78	1.27	3.08
	scaffold_2_33026376	2	33026376	136.015	0.53	0.22	0.46	0.12	0.54	0.33	0.64	0.64	0.22	0.24	0.19	0.68	0.6	0.63	1.13	0.41	0.86	0.4	1.55	0.16	0.59	0.67	0.35	1.03	1.24	0.51	0.53	0.37	0.24	0.47	0.7	0.94	1.39	2.58
	scaffold_2_33169354	2	33169354	136.977	0.28	0.48	0.19	0.03	0.59	0.56	0.55	0.64	0.66	0.31	0.12	0.65	0.55	0.71	1.15	0.34	0.81	0.38	2.14	0.17	0.94	0.63	0.24	1.56	1.23	0.61	0.44	0.31	0.23	0.44	1.2	1.05	1.47	1.78
	scaffold_2_33202519	2	33202519	137.903	0.29	0.15	0.61	0.01	0.56	0.51	0.95	0.46	0.25	0.18	0.14	0.68	0.53	0.35	1.12	0.6	1.2	0.51	1.6	0.17	0.78	0.91	0.46	1.16	1.18	0.89	0.8	0.65	0.28	0.5	1.21	0.9	1.36	2.59
	scaffold_2_33328699	2	33328699	138.591	0.3	0.13	0.83	0.01	0.5	0.59	1.26	0.3	0.61	0.15	0.11	0.67	0.52	0.3	1.11	0.85	1.3	0.68	1.47	0.15	0.71	0.97	0.58	1.11	1.02	1.16	1.1	0.91	0.36	0.49	1.17	0.72	1.19	2.66
	scaffold_2_33470564	2	33470564	139.14	0.32	0.26	0.88	0.03	0.44	0.67	1.14	0.78	0.19	0.12	0.11	0.42	0.39	0.29	1.01	0.93	1.14	0.39	1.51	0.09	0.54	1.07	0.65	0.96	0.85	0.86	0.94	0.66	0.23	0.4	0.93	0.66	1.15	2.79
	scaffold_2_33393064	2	33393064	139.707	0.59	0.45	0.7	0.29	0.52	0.71	1.04	1.55	0.16	0.09	0.14	0.19	0.33	0.53	0.96	0.21	1.51	0.17	1.82	0.46	0.34	0.98	0.1	0.91	0.58	0.53	0.71	0.46	0.24	0.28	1.36	1.19	1.58	2.72
	scaffold_2_33603908	2	33603908	141.042	0.95	0.24	0.62	0.62	0.39	0.56	1.25	1.24	0.21	0.43	0.2	0.64	0.15	0.36	0.79	0.29	2.48	0.71	1.55	0.11	0.21	1.19	0.47	0.6	1.71	0.2	0.77	0.67	0.68	0.74	0.68	1.81	1.91	2.74
	scaffold_2_32896509	2	32896509	141.268	0.88	0.2	0.64	0.46	0.38	0.62	1.25	1.13	0.2	0.45	0.28	0.66	0.2	0.42	0.82	0.23	2.33	0.64	1.5	0.15	0.23	1.17	0.35	0.72	1.6	0.22	0.8	0.67	0.58	0.67	0.72	1.7	1.87	2.74
	scaffold_2_33575192	2	33575192	141.939	0.59	0.23	0.71	0.14	0.38	0.62	1.06	0.93	0.17	0.32	0.4	0.77	0.64	0.56	0.99	0.52	1.47	0.61	1.32	0.12	0.7	0.94	0.38	1.08	1.25	0.38	0.8	0.6	0.38	0.51	1.17	1.22	1.63	2.56
	scaffold_2_33509759	2	33509759	142.556	0.62	0.19	0.73	0.25	0.76	0.78	1.23	0.75	0.08	0.35	0.56	0.76	0.77	0.49	0.66	0.63	1.54	1.1	1.01	0.14	1.05	0.93	0.53	0.93	1.11	0.42	0.94	0.76	0.49	0.48	1.44	1.31	1.59	1.96
	scaffold_2_33569385	2	33569385	143.556	0.64	0.19	0.86	0.12	0.48	0.73	1.17	0.86	0.27	0.56	0.18	0.71	0.89	0.48	0.86	0.57	1.35	0.66	0.58	0.17	0.86	0.86	0.4	1.12	0.99	0.35	0.97	0.66	0.35	0.55	1.1	1.31	1.37	2.75
	scaffold_2_33716460	2	33716460	143.722	0.63	0.17	0.83	0.11	0.41	0.74	1.12	0.84	0.33	0.55	0.15	0.73	0.93	0.49	1.01	0.58	1.28	0.61	0.61	0.19	0.88	0.85	0.36	1.18	0.99	0.35	0.93	0.63	0.34	0.59	1.1	1.4	1.37	2.79
	scaffold_2_33517626	2	33517626	144.317	0.6	0.09	0.68	0.07	0.45	0.78	1.06	0.81	0.36	0.56	0.18	0.66	0.69	0.49	1.04	0.6	1.36	0.69	0.53	0.15	0.86	0.92	0.28	1.28	1.09	0.36	0.8	0.55	0.38	0.52	1.07	1.22	1.36	2.5
	scaffold_2_33778610	2	33778610	145.02	0.62	0.1	0.76	0.07	0.6	0.78	1.29	0.77	0.7	0.51	0.52	0.66	0.62	0.59	1.01	0.66	1.42	0.85	0.45	0.24	0.83	0.9	0.28	1.31	1.15	0.37	1.02	0.71	0.51	0.51	1.08	1.22	1.36	2.62
	scaffold_2_33808092	2	33808092	145.124	0.65	0.09	0.8	0.08	0.6	0.76	1.34	0.76	0.72	0.51	0.52	0.63	0.6	0.58	1.01	0.65	1.41	0.84	0.44	0.24	0.82	0.96	0.28	1.32	1.14	0.39	1.08	0.74	0.52	0.5	1.04	1.3	1.33	2.56
	scaffold_2_33801205	2	33801205	145.952	0.7	0.13	1.23	0.19	0.93	0.43	1.64	0.77	0.72	0.49	0.51	0.52	0.44	0.33	0.89	0.47	1.13	0.86	0.31	0.32	0.67	1.24	0.27	1.15	1.15	0.44	1.55	1.05	0.67	0.5	0.72	1.73	1	2.01
	scaffold_2_33779767	2	33779767	147.234	0.43	0.08	0.84	0.15	0.27	0.65	1.55	0.81	0.58	0.48	0.39	0.6	0.53	0.45	0.93	0.5	1.4	0.85	1.09	0.31	0.87	1	0.18	1.33	1.1	0.58	1.31	0.95	0.44	0.5	1.35	0.96	1.47	1.65
	scaffold_2_34903150	2	34903150	148.378	0.39	0.06	0.72	0.04	0.61	0.52	1.43	0.8	0.67	0.58	0.44	0.55	0.41	0.42	0.7	0.39	1.63	0.86	0.34	0.33	0.42	0.53	0.15	0.78	1.15	0.74	1.08	0.77	0.61	0.51	0.66	0.51	0.74	2.35
	scaffold_2_34395968	2	34395968	150.477	0.25	0.05	0.79	0.05	0.51	0.66	1.31	0.9	0.68	0.65	0.26	0.5	0.57	0.36	0.82	0.45	1.29	0.66	0.45	0.65	0.51	0.62	0.17	0.78	0.99	0.67	1.09	0.74	0.64	0.59	0.85	0.4	0.72	2.59
	scaffold_2_35049335	2	35049335	150.877	0.32	0.02	0.69	0.04	0.5	0.67	1.23	0.92	0.53	0.67	0.43	0.44	0.31	0.47	0.85	0.37	1.5	0.7	0.42	0.75	0.52	0.65	0.11	0.8	1.06	0.68	0.92	0.64	0.69	0.51	0.8	0.14	0.69	2.29
	scaffold_2_34690765	2	34690765	151.26	0.39	0.01	0.77	0.02	0.51	0.69	1.31	0.88	0.52	0.72	0.43	0.41	0.25	0.54	0.81	0.31	1.62	0.69	0.42	0.83	0.54	0.77	0.1	0.76	1.04	0.75	0.99	0.7	0.74	0.52	0.85	0.12	0.66	2.41
	scaffold_2_34599840	2	34599840	151.728	0.42	0.01	0.8	0.02	0.55	0.79	1.4	0.92	0.58	0.75	0.42	0.52	0.28	0.51	0.76	0.3	1.63	0.79	0.4	0.77	0.65	0.91	0.13	0.76	1.17	0.76	1.08	0.78	0.77	0.58	0.93	0.07	0.73	2.51
	scaffold_2_34297706	2	34297706	152.247	0.27	0.04	0.62	0.02	0.54	0.87	1.22	1	0.59	0.61	0.36	0.66	0.51	0.29	0.84	0.42	1.45	0.84	0.43	0.72	0.66	0.67	0.17	0.96	1.26	0.6	0.94	0.66	0.64	0.57	0.81	0.09	0.82	2.21
	scaffold_2_36047948	2	36047948	152.465	0.13	0.18	0.28	0.15	0.48	0.51	0.82	0.97	0.71	0.71	0.3	0.6	0.32	0.18	0.92	0.32	0.96	0.91	0.41	0.75	0.59	0.3	0.14	0.85	1.24	0.58	0.64	0.49	0.57	0.56	0.57	0.11	0.79	2.14
	scaffold_2_35506169	2	35506169	152.592	0.13	0.17	0.26	0.19	0.46	0.45	0.81	0.9	0.7	0.78	0.27	0.55	0.26	0.17	0.9	0.3	1.04	0.84	0.4	0.77	0.54	0.3	0.12	0.81	1.17	0.59	0.59	0.45	0.58	0.55	0.55	0.11	0.74	2.14
	scaffold_2_35424339	2	35424339	152.684	0.13	0.17	0.25	0.21	0.45	0.41	0.78	0.88	0.67	0.82	0.26	0.51	0.23	0.16	0.89	0.28	1.09	0.77	0.4	0.76	0.5	0.3	0.11	0.78	1.1	0.59	0.55	0.41	0.57	0.53	0.53	0.12	0.69	2.14
	scaffold_2_34991962	2	34991962	152.745	0.12	0.16	0.24	0.23	0.43	0.39	0.77	0.88	0.65	0.84	0.25	0.48	0.21	0.16	0.88	0.26	1.11	0.72	0.4	0.76	0.47	0.3	0.1	0.76	1.05	0.59	0.53	0.38	0.56	0.52	0.51	0.13	0.65	2.15
	scaffold_2_36105020	2	36105020	152.886	0.13	0.17	0.24	0.23	0.44	0.39	0.77	0.89	0.65	0.84	0.25	0.48	0.21	0.16	0.88	0.26	1.11	0.72	0.4	0.77	0.47	0.3	0.1	0.76	1.05	0.59	0.53	0.38	0.56	0.52	0.51	0.13	0.65	2.15
	scaffold_2_35199818	2	35199818	153.113	0.12	0.16	0.24	0.21	0.45	0.4	0.77	0.9	0.65	0.8	0.25	0.49	0.21	0.17	0.9	0.27	1.12	0.74	0.42	0.8	0.48	0.3	0.11	0.76	1.07	0.61	0.54	0.39	0.58	0.52	0.51	0.13	0.66	2.15
	scaffold_2_36272156	2	36272156	153.305	0.11	0.12	0.22	0.12	0.55	0.28	0.81	0.89	0.64	0.81	0.25	0.49	0.28	0.17	0.85	0.23	1.2	0.74	0.4	0.81	0.44	0.27	0.11	0.7	1.15	0.7	0.56	0.38	0.61	0.5	0.47	0.16	0.79	1.6
	scaffold_2_35820055	2	35820055	153.818	0.13	0.16	0.23	0.21	0.47	0.42	0.82	0.94	0.7	0.75	0.26	0.51	0.23	0.18	0.92	0.33	1.16	0.8	0.46	0.86	0.5	0.3	0.13	0.79	1.14	0.62	0.58	0.42	0.65	0.51	0.5	0.13	0.71	2.14
	scaffold_2_35401189	2	35401189	154.018	0.12	0.15	0.22	0.19	0.49	0.4	0.82	0.94	0.69	0.72	0.27	0.5	0.22	0.18	0.91	0.32	1.16	0.79	0.46	0.86	0.49	0.31	0.13	0.78	1.15	0.65	0.58	0.41	0.66	0.51	0.51	0.13	0.7	2.15
	scaffold_2_34954068	2	34954068	154.83	0.53	0.02	0.63	0.04	0.81	0.33	1.52	0.76	0.65	0.59	0.28	0.48	0.29	0.43	0.74	0.28	1.85	0.89	0.47	0.86	0.4	0.64	0.14	0.66	1.18	0.9	1.18	0.88	0.92	0.47	0.73	0.14	0.8	1.67
	scaffold_2_34673341	2	34673341	154.951	0.47	0.02	0.66	0.04	0.77	0.38	1.5	0.82	0.62	0.56	0.33	0.47	0.29	0.45	0.81	0.31	1.79	0.84	0.54	0.86	0.41	0.69	0.17	0.71	1.19	0.91	1.17	0.86	0.88	0.47	0.75	0.12	0.76	1.81
	scaffold_2_34365407	2	34365407	155.499	0.06	0.02	0.68	0.13	0.73	0.44	1.25	0.76	0.66	0.4	0.34	0.43	0.22	0.16	1.19	0.55	1.36	0.81	1.02	0.91	0.76	0.73	0.35	1.07	0.96	0.79	0.99	0.64	0.8	0.54	0.77	0.33	0.78	2.18
	scaffold_2_35616769	2	35616769	156.207	0.32	0.02	0.45	0.23	0.85	0.37	0.53	0.71	0.51	0.24	0.22	0.38	0.1	0.3	1.64	1.24	0.64	0.51	0.4	0.68	0.78	0.58	0.54	1.18	0.68	0.82	0.39	0.12	0.53	0.6	0.3	0.65	0.81	2.63
	scaffold_2_35486152	2	35486152	156.28	0.33	0.02	0.46	0.37	0.85	0.4	0.44	0.98	0.54	0.2	0.26	0.33	0.11	0.33	1.88	1.4	0.56	0.51	0.42	0.66	0.89	0.59	0.6	1.34	0.62	0.71	0.31	0.09	0.57	0.53	0.29	0.73	0.82	2.54
	scaffold_2_35850729	2	35850729	157.302	0.53	0.18	0.44	0.34	0.7	0.63	0.41	0.82	0.65	0.23	0.36	0.25	0.21	0.63	1.34	0.84	0.79	0.45	0.89	0.54	1.17	0.49	0.32	1.13	0.41	0.54	0.22	0.07	0.46	0.5	0.49	0.65	0.75	1.86
	scaffold_2_36247564	2	36247564	157.984	0.78	0.06	0.4	0.07	0.74	0.17	0.28	0.61	0.66	0.4	0.54	0.32	0.07	0.67	1.25	0.39	0.55	0.34	0.38	0.71	0.63	0.46	0.18	0.83	0.69	0.68	0.17	0.11	0.44	0.54	0.28	0.57	0.82	1.4
	scaffold_2_35654121	2	35654121	161.941	0.83	0.37	1.33	0.19	0.71	0.69	1.6	0.29	1.89	0.77	0.94	0.36	0.19	0.76	0.8	0.51	1.77	0.74	0.36	0.23	1.2	1.38	0.05	1.23	0.64	0.42	1.25	1.05	1.35	0.54	0.97	0.27	1.42	2.01
	scaffold_2_35017552	2	35017552	162.059	0.83	0.4	1.36	0.18	0.72	0.69	1.65	0.31	1.91	0.77	0.99	0.36	0.19	0.8	0.79	0.52	1.8	0.77	0.35	0.26	1.23	1.38	0.05	1.24	0.62	0.4	1.29	1.09	1.38	0.53	1	0.27	1.46	2
	scaffold_2_36067283	2	36067283	164.653	0.65	0.53	0.53	0.25	0.61	0.7	0.46	0.68	0.83	0.53	0.64	0.19	0.06	0.84	0.5	0.07	0.59	0.19	0.69	0.48	0.49	0.98	0.03	0.37	0.39	0.41	0.34	0.18	0.57	0.31	0.79	0.23	0.87	1.72
	scaffold_2_33951733	2	33951733	186.577	1.08	0.4	0.23	0.86	0.49	0.34	0.1	0.81	0.97	0.53	0.35	0.48	0.13	0.69	0.43	0.53	0.14	0.34	0.35	0.37	0.46	0.56	0.13	0.4	1.02	0.22	0.14	0.21	0.17	0.34	0.92	0.83	2.79	1.21
	scaffold_3_167909	3	167909	0	0	0	0	0	0	0	0	0	0	0	0	0	0	0	0	0	0	0	0	0	0	0	0	0	0	0	0	0	0	0	0	0	0	0
	scaffold_3_106988	3	106988	3.898	0	0	0	0	0	0	0	0	0	0	0	0	0	0	0	0	0	0	0	0	0	0	0	0	0	0	0	0	0	0	0	0	0	0
	scaffold_3_915996	3	915996	8.264	0	0	0	0	0	0	0	0	0	0	0	0	0	0	0	0	0	0	0	0	0	0	0	0	0	0	0	0	0	0	0	0	0	0
	scaffold_3_754909	3	754909	9.594	0.31	0.25	0.79	0.76	1.18	0.73	0.38	0.81	0.13	0.28	0.6	0.02	0.11	0.31	0.49	1.07	0.46	0.36	0.39	0.19	0.29	0.48	0.63	0.24	0.16	0.72	0.26	0.28	0.16	0.19	0.58	0.34	0.81	0.2
	scaffold_3_813416	3	813416	10.611	0.05	0.19	0.8	0.3	1.17	0.55	0.18	0.46	0.35	1.02	0.39	0.03	0.17	0.05	0.41	0.24	0.31	0.46	0.43	0.4	1	0.56	0.03	0.73	0.07	0.92	0.14	0.18	0.17	0.15	0.87	0.06	0.52	0.51
	scaffold_3_869216	3	869216	11.298	0.01	0.11	0.38	0.43	1.21	0.44	0.28	0.49	0.48	1.28	0.27	0.16	0.17	0.02	0.42	0.39	0.44	0.39	0.27	0.66	1.02	0.29	0.39	0.84	0.05	0.33	0.18	0.19	0.22	0.06	0.53	0.17	0.63	0.39
	scaffold_3_1803439	3	1803439	12.635	0.31	0.37	0.53	0.54	1.34	0.6	0.45	0.35	0.56	1.21	0.25	0.07	0.14	0.22	0.43	0.65	0.85	0.71	0.5	0.39	0.95	0.53	0.39	0.99	0.13	1.27	0.3	0.65	1.11	0.12	0.38	0.03	0.67	0.96
	scaffold_3_1585061	3	1585061	13.957	0.27	0.11	1.07	0.24	1.19	0.43	0.26	0.77	0.33	1.43	0.36	0.02	0.04	0.56	0.31	0.44	0.2	0.3	0.45	0.39	0.28	0.24	0.57	0.34	0.35	0.55	0.25	0.34	0.07	0.48	0.51	0.23	0.54	0.27
	scaffold_3_1137393	3	1137393	14.944	0.18	0.29	0.37	0.24	1.07	0.26	0.01	0.28	0.28	1.52	0.36	0.08	0.15	0.16	0.2	0.88	0.01	0.09	0.51	0.45	0.2	0.15	0.54	0.25	0.12	1.18	0.02	0.05	0.05	0.13	0.39	0.14	0.48	0.77
	scaffold_3_2063930	3	2063930	15.732	0.06	0.15	0.19	0.27	0.78	0.44	0.18	0.28	0.48	0.87	0.1	0.11	0.18	0.07	0.39	0.65	0.3	0.05	0.39	0.43	0.21	0.2	0.48	0.39	0.15	1.83	0.14	0.13	0.15	0.17	1.04	0.24	0.34	0.84
	scaffold_3_2079772	3	2079772	16.159	0.09	0.08	0.15	0.16	0.69	0.4	0.4	0.17	0.6	1.36	0.11	0.12	0.16	0.12	0.31	0.65	0.56	0.12	0.43	0.16	0.22	0.22	0.47	0.4	0.15	2.03	0.34	0.31	0.28	0.17	1.14	0.27	0.24	0.91
	scaffold_3_1800322	3	1800322	16.971	0.27	0.04	0.79	0.18	1.13	0.53	0.13	0.4	0.66	2.15	0.21	0.03	0.11	0.24	0.29	0.5	0.11	0.07	0.49	0.35	0.33	0.6	0.42	0.58	0.15	1.77	0.14	0.15	0.08	0.09	0.55	0.07	0.36	1.08
	scaffold_3_2207169	3	2207169	16.981	0.23	0.03	0.81	0.15	1.15	0.63	0.15	0.38	0.68	1.61	0.21	0.03	0.12	0.24	0.29	0.49	0.13	0.04	0.5	0.32	0.21	0.7	0.41	0.5	0.12	1.8	0.14	0.16	0.06	0.1	0.51	0.09	0.37	0.97
	scaffold_3_3492371	3	3492371	17.375	0.59	0.08	0.6	0.22	1.37	0.34	0.06	0.46	0.57	1.57	0.15	0.04	0.08	0.39	0.23	0.46	0.07	0.05	0.64	0.33	0.18	0.31	0.36	0.55	0.09	2	0.13	0.17	0.07	0.17	0.43	0.08	0.36	1.17
	scaffold_3_1881828	3	1881828	17.76	0.6	0.27	0.49	0.45	1.27	0.43	0.05	1.12	0.34	1.51	0.44	0.08	0.19	0.47	0.24	0.66	0.07	0.14	0.41	0.98	0.23	0.31	0.39	0.64	0.11	1.68	0.09	0.14	0.15	0.28	0.5	0.04	0.48	0.93
	scaffold_3_2181241	3	2181241	18.263	0.22	0.08	0.53	0.31	0.82	0.46	0.05	0.44	0.37	1.03	0.15	0.08	0.17	0.13	0.33	0.93	0.02	0.02	0.52	0.16	0.15	0.46	0.49	0.63	0.02	1.67	0.06	0.08	0.06	0.12	0.78	0.07	0.18	1.16
	scaffold_3_1577720	3	1577720	18.898	0.47	0.62	0.62	0.76	1.39	0.5	0.24	0.63	0.67	0.96	0.34	0.08	0.12	0.41	0.48	0.88	0.18	0.59	0.42	0.76	0.34	0.34	0.4	0.63	0.28	0.98	0.28	0.31	0.46	0.19	0.74	0.03	0.45	0.88
	scaffold_3_2462984	3	2462984	19.498	0.48	0.67	0.54	0.48	1.66	0.35	0.38	0.57	0.71	0.6	0.3	0.04	0.11	0.43	0.4	0.44	0.29	0.64	0.41	0.58	0.25	0.2	0.2	0.5	0.27	1.34	0.43	0.48	0.54	0.19	0.64	0.06	0.48	0.84
	scaffold_3_1519252	3	1519252	20.298	0.43	1	0.66	0.25	1.82	0.43	0.51	0.44	1	0.33	0.27	0.06	0.08	0.42	0.25	0.08	0.4	0.72	0.46	0.46	0.19	0.2	0.08	0.31	0.39	1.57	0.59	0.68	0.64	0.76	0.51	0.09	0.39	0.59
	scaffold_3_2614457	3	2614457	20.357	0.4	1.06	0.7	0.29	2.04	0.52	0.55	0.45	0.91	0.25	0.25	0.06	0.15	0.4	0.35	0.31	0.47	0.73	0.57	0.51	0.61	0.29	0.44	1.46	0.39	1.57	0.58	0.67	0.53	0.78	0.39	0.1	0.39	0.48
	scaffold_3_3248716	3	3248716	20.949	0.68	1.19	0.58	0.35	1.74	0.67	0.44	0.69	0.77	0.52	0.31	0.07	0.09	0.54	0.26	0.06	0.26	0.57	0.43	0.67	0.14	0.22	0.13	0.3	0.49	2.04	0.51	0.64	0.52	0.75	0.38	0.23	0.39	0.57
	scaffold_3_2704759	3	2704759	21.228	0.56	1.17	0.62	0.32	1.74	0.47	0.47	0.6	0.83	0.28	0.33	0.03	0.09	0.5	0.25	0.11	0.4	0.58	0.45	0.66	0.16	0.25	0.15	0.27	0.32	1.51	0.52	0.64	0.53	0.75	0.36	0.23	0.41	0.52
	scaffold_3_2917669	3	2917669	21.622	0.41	1.01	0.76	0.53	2.01	0.67	0.39	0.84	0.68	0.25	0.23	0.05	0.2	0.43	0.36	0.09	0.18	0.49	0.52	0.36	0.1	0.31	0.11	0.29	0.5	1.48	0.45	0.58	0.32	0.84	0.23	0.2	0.54	0.55
	scaffold_3_2813977	3	2813977	22.153	0.43	1.23	1.05	0.41	1.95	0.81	0.57	0.67	0.82	0.32	0.3	0.05	0.15	0.45	0.28	0.13	0.44	0.47	0.27	0.45	0.49	0.83	0.32	0.5	0.34	1.29	0.58	0.69	0.46	0.86	0.33	0.09	0.42	0.28
	scaffold_3_2855514	3	2855514	22.299	0.37	1.19	1.06	0.46	1.74	0.9	0.52	0.71	0.8	0.28	0.22	0.08	0.15	0.39	0.24	0.16	0.42	0.38	0.23	0.41	0.59	0.98	0.4	0.57	0.32	1.38	0.52	0.63	0.38	0.81	0.27	0.06	0.54	0.22
	scaffold_3_2901417	3	2901417	22.301	0.81	0.21	0.73	0.52	0.22	0.42	0.25	0.6	0.57	0.52	0.59	0.19	0.5	0.76	0.1	0.18	0.41	0.16	0.88	0.5	0.19	0.84	0.1	0.11	0.13	0.97	0.25	0.43	0.25	0.21	0.2	0.08	0.27	0.67
	scaffold_3_2649284	3	2649284	22.656	0.44	0.35	0.6	0.08	0.56	0.33	0.24	0.4	0.81	0.51	0.3	0.39	0.33	0.8	0.2	0.3	0.25	0.23	0.37	0.5	0.15	0.22	0.17	0.38	0.47	0.82	0.26	0.31	0.35	0.26	1.42	0.21	0.08	1.16
	scaffold_3_3046498	3	3046498	23.177	0.49	0.33	0.77	0.27	0.56	0.48	0.32	0.67	0.7	0.3	0.29	0.43	0.47	0.9	0.23	0.38	0.29	0.27	0.42	0.36	0.14	0.27	0.16	0.4	0.55	0.92	0.31	0.36	0.27	0.34	1.38	0.33	0.14	1.29
	scaffold_3_2915916	3	2915916	23.62	0.48	0.33	0.73	0.34	0.57	0.47	0.32	0.65	0.71	0.29	0.29	0.42	0.45	0.9	0.25	0.49	0.27	0.27	0.41	0.38	0.14	0.25	0.26	0.41	0.56	0.94	0.32	0.36	0.22	0.32	1.31	0.4	0.16	1.28
	scaffold_3_3035814	3	3035814	24.177	0.54	0.33	0.63	0.34	0.61	0.49	0.33	0.76	0.71	0.21	0.29	0.41	0.48	0.94	0.3	0.53	0.24	0.25	0.36	0.52	0.12	0.19	0.36	0.43	0.58	1.17	0.35	0.38	0.16	0.36	1.29	0.46	0.52	1.14
	scaffold_3_3473874	3	3473874	24.945	0.74	0.48	0.63	0.24	0.75	0.51	0.37	0.67	0.73	0.01	0.28	0.44	0.38	1.02	0.23	0.28	0.27	0.3	0.39	0.53	0.15	0.24	0.09	0.48	0.66	1.18	0.41	0.39	0.32	0.34	1.42	0.24	0.08	1.36
	scaffold_3_3117604	3	3117604	25.24	0.46	0.2	1.04	0.09	0.56	0.61	0.29	0.43	0.93	0.19	0.28	0.43	0.56	0.84	0.24	0.25	0.25	0.22	0.46	0.54	0.13	0.4	0.15	0.34	0.6	0.92	0.32	0.34	0.29	0.32	1.39	0.37	0.13	1.3
	scaffold_3_3203931	3	3203931	26.21	0.72	0.46	0.64	0.33	0.97	0.43	0.3	0.68	0.55	0.05	0.28	0.58	0.5	0.98	0.33	0.33	0.26	0.23	0.43	0.5	0.15	0.27	0.11	0.46	0.71	1.19	0.32	0.3	0.19	0.41	1.3	0.31	0.1	1.32
	scaffold_3_3764733	3	3764733	26.793	0.49	0.49	0.63	0.46	0.8	0.39	0.25	0.66	0.6	0.16	0.4	0.6	0.59	0.83	0.36	0.19	0.27	0.16	0.37	0.5	0.14	0.26	0.04	0.46	0.69	1.16	0.28	0.28	0.26	0.38	1.24	0.23	0.11	1.19
	scaffold_3_3720347	3	3720347	27.814	1.1	0.27	0.4	1.04	0.44	0.52	0.08	0.41	0.6	0.07	0.26	0.57	0.69	0.71	0.66	0.56	0.08	0.14	0.45	0.48	0.2	0.33	0.15	0.4	0.38	1.65	0.09	0.12	0.15	0.6	1.99	0.34	0.33	1.25
	scaffold_3_3632366	3	3632366	28.514	0.63	0.24	0.49	0.35	0.68	0.47	0.04	0.36	0.57	0.14	0.28	0.6	0.38	0.53	0.61	0.35	0.27	0.05	0.43	0.45	0.17	0.42	0.07	0.39	0.57	1.71	0.05	0.08	0.29	0.22	1.99	0.3	0.25	1.43
	scaffold_3_3861543	3	3861543	29.967	0.8	0.41	0.5	0.56	0.98	0.51	0.07	0.41	0.41	0.16	0.34	0.39	0.19	0.56	0.6	0.31	0.12	0.05	0.46	0.7	0.12	0.26	0.18	0.37	0.32	1.71	0.09	0.12	0.06	0.25	2.16	0.38	0.12	1.3
	scaffold_3_3992779	3	3992779	31.422	1.07	1.23	0.45	0.58	0.61	0.41	0.02	0.45	0.48	0.17	0.49	0.24	0.11	0.67	0.59	0.07	0.16	0.12	0.52	0.84	0.52	0.26	0.32	0.22	0.14	1.56	0.04	0.06	0.65	0.28	2.21	0.37	0.11	1.09
	scaffold_3_3903973	3	3903973	31.937	1.07	1.1	0.52	0.53	0.6	0.45	0.02	0.37	0.53	0.4	0.31	0.3	0.17	0.59	0.59	0.59	0.3	0.16	0.49	0.68	0.6	0.34	0.33	0.42	0.15	1.85	0.05	0.07	0.68	0.28	1.93	0.28	0.1	1.5
	scaffold_3_3624040	3	3624040	32.443	1.07	0.64	0.5	0.45	0.62	0.55	0.05	0.34	0.52	0.44	0.35	0.22	0.09	0.65	0.57	0.32	0.28	0.13	0.45	0.25	0.22	0.47	0.06	0.3	0.2	1.71	0.05	0.09	0.32	0.18	2.24	0.37	0.1	1.35
	scaffold_3_4458300	3	4458300	35.228	0.78	0.94	0.69	0.75	0.59	0.39	0.42	0.38	0.69	0.14	0.32	0.2	0.12	0.74	0.5	1.35	0.46	0.83	0.34	0.64	0.5	0.75	0.76	0.4	0.19	0.66	0.51	0.66	0.74	0.1	2.93	0.38	0.1	0.82
	scaffold_3_4230853	3	4230853	36.542	0.97	1.03	0.78	0.29	0.74	0.43	0.16	0.1	0.45	0.21	0.05	0.21	0.1	0.54	0.62	0.35	0.76	0.19	0.42	1.19	0.35	0.81	0.36	0.33	0.1	1.57	0.09	0.13	0.91	0.17	2.49	0.38	0.15	0.39
	scaffold_3_4066378	3	4066378	36.806	0.95	1.04	0.8	0.29	0.75	0.45	0.17	0.1	0.44	0.24	0.04	0.2	0.1	0.53	0.64	0.36	0.78	0.2	0.41	1.2	0.35	0.83	0.36	0.34	0.1	1.52	0.1	0.14	0.92	0.16	2.47	0.38	0.15	0.34
	scaffold_3_4499731	3	4499731	37.726	0.95	0.72	0.59	0.46	0.31	0.3	0.35	0.01	0.28	0.24	0.07	0.23	0.16	0.39	0.49	0.83	1.35	0.39	0.36	1.01	0.38	0.56	0.78	0.35	0.14	1.58	0.13	0.22	0.88	0.13	3.42	0.33	0.11	0.28
	scaffold_3_4431088	3	4431088	38.754	0.94	1.04	0.69	0.47	0.24	0.33	0.54	0.08	0.45	0.5	0.03	0.07	0.06	0.58	0.54	0.77	1.44	0.83	0.54	0.24	0.62	0.65	0.82	0.47	0.23	1.17	0.31	0.45	1.76	0.15	3.89	0.3	0.21	0.2
	scaffold_3_5234936	3	5234936	41.322	0.77	0.61	0.83	0.56	0.2	0.14	0.72	0.19	0.25	0.36	0.13	0.5	0.17	0.37	1.05	1.43	1.27	1.16	0.5	0.79	0.87	0.7	1.48	0.61	0.38	1.85	0.49	0.61	1.45	0.03	4.4	0.44	0.05	0.29
	scaffold_3_5376124	3	5376124	41.882	0.9	1.31	0.68	0.68	0.2	0.37	0.48	0.23	0.27	0.57	0.09	0.09	0.1	0.54	1.11	1.35	1.3	0.96	0.42	0.81	0.88	0.7	1.26	0.63	0.11	1.17	0.26	0.43	1.93	0.15	4.27	0.4	0.11	0.23
	scaffold_3_4644714	3	4644714	42.107	0.88	1.33	0.68	0.66	0.21	0.26	0.58	0.24	0.32	0.44	0.1	0.16	0.08	0.54	1.23	1.46	1.37	1.16	0.4	0.84	0.99	0.73	1.38	0.69	0.19	1.29	0.35	0.53	2.25	0.11	3.97	0.36	0.09	0.26
	scaffold_3_5437788	3	5437788	42.422	1	1.38	0.68	0.79	0.22	0.39	0.48	0.28	0.25	0.57	0.09	0.07	0.09	0.62	1.13	1.45	1.29	0.99	0.44	0.85	0.9	0.71	1.33	0.68	0.12	1.11	0.27	0.44	1.94	0.16	3.92	0.39	0.12	0.25
	scaffold_3_5295020	3	5295020	43.375	0.96	1.39	0.68	0.73	0.21	0.38	0.5	0.29	0.26	0.64	0.09	0.05	0.1	0.59	1.11	1.45	1.33	1.03	0.43	0.84	0.94	0.67	1.35	0.69	0.11	1.22	0.28	0.45	2.12	0.2	3.95	0.4	0.21	0.26
	scaffold_3_6216929	3	6216929	44.408	1.02	1.19	0.63	0.79	0.22	0.2	0.41	0.39	0.22	0.68	0.06	0.04	0.18	0.65	1.03	1.43	1.19	0.98	0.44	0.87	1.04	0.33	1.32	0.67	0.09	1.12	0.24	0.4	1.94	0.31	3.93	0.48	0.43	0.26
	scaffold_3_6214698	3	6214698	45.131	0.53	2.18	0.63	0.38	0.27	0.26	0.79	0.1	0.2	0.94	0.34	1.87	1.7	0.53	1.43	1.15	1.16	1.68	0.81	1.74	2.18	0.59	1.39	0.54	1.03	0.85	0.58	0.73	3.21	2.44	3.26	1.49	0.77	0.44
	scaffold_3_6233370	3	6233370	45.439	0.2	1.64	0.14	0.75	0.01	0.24	0.58	1.1	0.77	0.51	0.79	0.25	0.32	0.31	3.99	0.94	1.2	1.05	0.24	0.38	1.05	0.47	1.4	0.4	0.19	0.66	0.37	0.46	2.73	0.15	2.52	0.22	0.1	0.6
	scaffold_3_5986026	3	5986026	45.46	0	0	0	0	0	0	0	0	0	0	0	0	0	0	0	0	0	0	0	0	0	0	0	0	0	0	0	0	0	0	0	0	0	0
	scaffold_3_5728453	3	5728453	45.801	0	0.78	0.09	0.13	0.01	0.09	0.51	0.06	0.19	0.07	0.05	0	0.08	0.02	1.11	0.95	0.9	1.12	0.17	0.26	1.02	0.32	1.23	0.39	0.13	0.55	0.29	0.43	1.91	0.07	1.37	0.03	0.05	0.22
	scaffold_3_6261935	3	6261935	46.218	0	0	0	0	0	0	0	0	0	0	0	0	0	0	0	0	0	0	0	0	0	0	0	0	0	0	0	0	0	0	0	0	0	0
	scaffold_3_5952759	3	5952759	46.506	0	0	0	0	0	0	0	0	0	0	0	0	0	0	0	0	0	0	0	0	0	0	0	0	0	0	0	0	0	0	0	0	0	0
	scaffold_3_6267918	3	6267918	47.123	0	0	0	0	0	0	0	0	0	0	0	0	0	0	0	0	0	0	0	0	0	0	0	0	0	0	0	0	0	0	0	0	0	0
	scaffold_3_6522732	3	6522732	47.765	0	0	0	0	0	0	0	0	0	0	0	0	0	0	0	0	0	0	0	0	0	0	0	0	0	0	0	0	0	0	0	0	0	0
	scaffold_3_4677204	3	4677204	49.159	0	0	0	0	0	0	0	0	0	0	0	0	0	0	0	0	0	0	0	0	0	0	0	0	0	0	0	0	0	0	0	0	0	0
	scaffold_3_7504936	3	7504936	52.991	0	0	0	0	0	0	0	0	0	0	0	0	0	0	0	0	0	0	0	0	0	0	0	0	0	0	0	0	0	0	0	0	0	0
	scaffold_3_6714348	3	6714348	54.345	0	0	0	0	0	0	0	0	0	0	0	0	0	0	0	0	0	0	0	0	0	0	0	0	0	0	0	0	0	0	0	0	0	0
	scaffold_3_6972058	3	6972058	54.426	1.02	0.67	0.51	0.45	0.46	0.2	0.28	0.33	0.75	2.53	0.18	0.05	0.18	0.22	1.65	0.82	1.2	0.92	0.27	0.52	1.12	1.35	1.74	0.67	0.09	0.59	0.2	0.28	1.27	0.15	2.26	0.37	0.21	0.28
	scaffold_3_6987432	3	6987432	54.888	0.11	0.53	0.47	0.38	0.22	0.28	0.73	0.18	0.3	0.54	0.02	0.27	0.25	0.25	1.89	0.78	1.23	0.96	1.51	0.03	1.39	0.66	1.16	0.61	0.28	0.62	0.6	0.74	1.44	0.25	2.15	0.38	0.09	0.37
	scaffold_3_6632240	3	6632240	55.047	0.21	0.44	0.36	0.37	0.26	0.1	0.37	0.18	0.46	0.66	0.89	0.1	0.34	0.02	1.31	1.6	1.01	1.04	0.25	0.24	1.2	0.09	2.03	0.96	0.2	0.74	0.26	0.46	1.64	0.05	3.79	0.44	0.68	0.32
	scaffold_3_6771854	3	6771854	55.689	0.26	0.67	0.33	0.42	0.33	0.15	0.32	0.17	0.39	0.67	1.05	0.08	0.31	0.02	1.3	1.8	0.98	0.97	0.22	0.46	1.24	0.13	2.34	0.97	0.16	0.71	0.21	0.37	1.5	0.08	3.55	0.36	0.63	0.39
	scaffold_3_7249039	3	7249039	56.273	0.25	0.72	0.34	0.41	0.49	0.28	0.35	0.18	0.32	0.59	0.85	0.1	0.34	0.04	1.27	1.81	1.09	0.95	0.26	0.37	1.18	0.18	2.32	0.96	0.16	0.77	0.21	0.37	1.36	0.12	3.46	0.29	0.56	0.34
	scaffold_3_7310727	3	7310727	57.66	0.31	0.45	0.33	0.41	0.32	0.12	0.28	0.12	0.29	0.66	0.7	0.27	0.62	0.04	1.19	1.65	0.95	0.87	0.19	0.63	1.16	0.25	2.25	0.9	0.16	0.86	0.15	0.3	1.19	0.34	3.18	0.26	0.49	0.49
	scaffold_3_7265711	3	7265711	58.927	0.29	0.4	0.43	0.55	0.37	0.26	0.36	0.07	0.37	0.58	0.88	0.14	0.35	0.07	1.15	1.53	0.79	0.99	0.3	0.58	1.09	0.17	2.06	1	0.2	0.83	0.25	0.42	1.2	0.09	3.25	0.29	0.61	0.2
	scaffold_3_7332958	3	7332958	59.945	0.23	0.32	0.34	0.44	0.26	0.09	0.37	0.15	0.75	0.65	0.97	0.18	0.41	0.04	1.43	1.66	1.41	0.95	0.15	0.66	1.15	0.05	2.19	1.07	0.13	0.77	0.16	0.33	1.25	0.08	2.94	0.31	0.56	0.38
	scaffold_3_7734114	3	7734114	60.327	0.26	0.53	0.34	0.52	0.39	0.19	0.35	0.09	0.38	0.73	0.86	0.15	0.38	0.06	1.4	1.82	1.08	1.03	0.1	0.85	1.25	0.12	2.33	0.97	0.16	0.82	0.19	0.35	1.2	0.08	2.79	0.45	0.61	0.35
	scaffold_3_7833534	3	7833534	60.652	0.34	0.35	0.33	0.69	0.41	0.35	0.44	0.09	0.41	0.65	0.9	0.12	0.32	0.1	1.49	1.69	1.1	1.22	0.13	0.56	1.29	0.11	2.21	1.06	0.28	0.92	0.3	0.48	1.33	0.07	2.72	0.34	0.62	0.33
	scaffold_3_7928530	3	7928530	61.989	0.21	0.29	0.38	0.36	0.41	0.3	0.5	0.08	0.4	0.7	0.9	0.1	0.23	0.06	1.38	0.51	0.88	1.24	0.11	0.54	1.2	0.12	0.89	1.12	0.38	1.06	0.47	0.64	0.83	0.07	2.06	0.35	0.75	0.3
	scaffold_3_8488604	3	8488604	63.713	0.29	0.18	0.34	0.65	0.36	0.22	0.64	0.07	0.67	0.33	0.86	0.14	0.13	0.06	1.6	1.86	1.34	1.56	0.26	0.5	1.37	0.07	2.7	1.19	0.43	0.99	0.46	0.56	1.32	0.08	3.32	0.28	0.8	0.66
	scaffold_3_8411647	3	8411647	65.17	0.23	0.12	0.34	0.52	0.06	0.29	0.37	0.1	1.17	0.65	1.36	0.13	0.17	0.14	1.28	1.47	0.79	1.17	0.25	0.9	1.17	0.03	2.21	1.1	0.25	0.73	0.26	0.4	1.1	0.02	2.84	0.41	0.84	0.29
	scaffold_3_8901710	3	8901710	67.36	0.26	0.12	0.36	0.39	0.24	0.21	0.36	0.1	0.72	0.46	1.32	0.04	0.13	0.03	1.41	1.42	0.9	1.05	0.16	0.86	1.08	0.03	2.24	1.06	0.23	0.79	0.29	0.41	1.16	0.07	2.75	0.14	0.65	0.52
	scaffold_3_9012426	3	9012426	67.637	0.19	0.5	0.08	1.21	0.34	0.17	0.47	0.32	1.3	0.46	1.05	0.02	0.1	0.09	1.29	0.85	1.08	0.83	0.52	0.2	0.67	0.03	0.95	0.57	0.13	0.65	0.3	0.29	1.03	0.08	1.33	0.24	0.59	0.4
	scaffold_3_8603505	3	8603505	68.769	0.27	0.5	0.07	0.29	0.24	0.19	0.26	0.75	0.98	0.26	0.38	0.27	0.36	0.2	1.75	0.73	0.8	0.75	0.41	0.19	0.78	0.06	1.45	0.62	0.73	0.36	0.1	0.24	1.23	0.22	1.79	0.29	0.57	1.01
	scaffold_3_8947249	3	8947249	70.499	0.34	0.41	0.58	0.15	0.18	0.6	0.28	0.24	0.84	1.69	0.34	0.03	0.03	0.12	0.72	0.55	0.49	0.74	0.03	0.48	0.67	0.24	0.77	1.06	0.25	0.48	0.28	0.41	0.96	0.09	3.43	0.24	0.77	0.26
	scaffold_3_9252772	3	9252772	71.89	0.42	0.4	0.58	0.6	0.21	0.92	0.34	0.25	0.8	2.13	0.34	0.05	0.03	0.24	1.36	1.06	0.42	1.19	0.04	0.44	1.1	0.23	1.86	1.29	0.34	0.83	0.37	0.52	1.04	0.11	3.07	0.11	0.59	0.33
	scaffold_3_9747315	3	9747315	73.476	0.27	0.11	0.59	0.14	0.25	1.03	0.58	0.47	0.93	2.21	0.39	0.32	0.29	0.01	1.21	0.73	2.65	0.66	0.32	0.47	0.5	0.23	1.03	0.96	0.33	0.83	0.18	0.28	0.68	0.05	3.34	0.46	0.7	0.47
	scaffold_3_10124915	3	10124915	74.537	0.44	0.16	0.76	0.9	0.16	1.14	0.73	0.47	1	1.37	0.94	0.17	0.12	0.31	1.7	1.5	2.52	1.35	0.12	0.77	0.86	0.37	2.03	1.25	0.32	1.03	0.47	0.66	1.09	0.05	3.8	0.35	0.62	0.34
	scaffold_3_9876150	3	9876150	76.134	0.07	0.33	0.42	0.17	0.14	1.59	0.46	0.58	1.29	1.91	0.8	0.41	0.36	0.25	1.12	0.15	2.26	0.78	0.15	0.98	0.94	0.87	0.29	1.29	0.25	0.51	0.12	0.2	0.69	0.08	2.85	0.31	0.36	0.06
	scaffold_3_8308192	3	8308192	76.51	0.08	0.35	0.42	0.17	0.15	1.71	0.47	0.58	1.26	2.02	0.79	0.43	0.41	0.24	1.16	0.2	2.3	0.86	0.15	0.91	0.99	0.81	0.36	1.26	0.21	0.53	0.15	0.22	0.71	0.07	2.83	0.37	0.42	0.06
	scaffold_3_32074916	3	32074916	79.325	0.29	0.46	0.17	0.46	0.6	2.11	0.84	0.63	1.01	1.31	0.69	0.77	1.02	0.64	1.39	1.16	2.62	1.36	0.2	0.73	0.93	0.47	1.57	0.93	0.5	1.04	0.46	0.43	1.14	0.01	2.87	1.14	0.87	0.07
	scaffold_3_31142256	3	31142256	79.96	0.07	0.37	0.15	0.53	0.7	1.86	1.05	0.65	1.47	1.21	0.69	0.27	0.3	0.61	1.73	1.42	2.78	1.56	0.12	0.76	1.04	0.47	1.75	1.03	0.37	0.71	0.63	0.62	1.57	0.04	2.98	0.25	0.45	0.14
	scaffold_3_32452237	3	32452237	80.769	0.22	0.5	0.2	0.64	0.5	1.67	1.38	1.04	1.84	1.24	0.88	0.4	0.47	1.11	1.8	1.36	3.2	1.76	0.13	0.84	0.91	0.47	1.4	0.93	0.28	0.68	0.83	0.93	1.71	0.02	2.93	0.04	0.35	0.19
	scaffold_3_10083891	3	10083891	81.586	0.21	0.21	0.17	0.33	0.96	1.3	1.24	0.64	1.31	1.29	0.69	0.41	0.77	0.89	1.75	1.39	3.05	1.57	0.17	1.28	1.35	0.66	2.01	1.47	0.11	1.02	0.68	0.78	1.78	0.15	3.44	0.3	0.68	0.18
	scaffold_3_9312493	3	9312493	82.746	0.25	0.31	0.26	0.31	1	1.78	1.36	0.75	1.35	0.86	0.63	0.4	0.58	1.17	1.79	1.24	3.07	1.47	0.17	0.74	0.96	0.82	1.62	0.96	0.27	0.66	0.8	0.89	1.6	0.03	2.64	0.28	0.58	0.13
	scaffold_3_33186704	3	33186704	82.962	0.22	0.35	0.23	0.29	0.96	1.73	1.32	0.78	1.38	0.76	0.61	0.41	0.53	1.13	1.75	1.15	3	1.38	0.17	0.71	0.83	0.79	1.48	0.89	0.35	0.59	0.78	0.86	1.48	0.04	2.64	0.28	0.56	0.12
	scaffold_3_30923966	3	30923966	84.317	0.61	0.49	0.8	0.46	0.51	2.21	2.1	0.87	2.83	1.47	0.65	0.67	0.8	1.21	1.23	0.6	4.18	1.47	0.2	0.71	0.65	1.93	0.88	0.9	0.45	0.79	1.24	1.36	1.64	0.14	3.06	0.72	0.57	0.21
	scaffold_3_29421164	3	29421164	85.312	0.79	0.37	0.26	0.65	1.07	0.51	2.17	1.06	2.66	1.32	0.95	0.58	0.9	1.42	1.4	1.48	3.61	1.79	0.25	1.17	0.87	0.46	1.84	0.92	0.55	0.61	1.47	1.35	2.06	0.31	2.96	0.58	0.45	0.08
	scaffold_3_8590954	3	8590954	86.025	0.39	0.54	0.14	0.58	1.15	0.62	1.86	1.01	2.42	0.96	0.78	0.29	0.58	1.01	1.58	1.69	3.18	1.84	0.4	0.82	1.15	0.39	2.14	0.91	0.2	0.61	1.26	1.17	2.09	0.2	2.93	0.44	0.65	0.11
	scaffold_3_32715351	3	32715351	87.592	0.26	0.66	0.02	0.71	1.23	1.14	0.95	0.75	1.29	0.49	0.33	0.06	0.14	0.58	1.47	1.55	1.63	1.52	0.69	0.49	1.38	0.34	1.99	1.01	0.17	0.46	0.73	0.7	1.55	0.12	2.72	0.12	0.87	0.33
	scaffold_3_12213677	3	12213677	90.86	0.42	0.53	0.31	0.24	1.33	0.86	2.22	0.76	1.7	1.14	1.53	0.19	0.32	1.15	1.89	1.94	3.37	1.75	0.12	0.83	1.01	0.36	1.54	1.37	0.11	1.38	1.58	1.5	1.3	0.34	3.55	0.34	0.95	0.32
	scaffold_3_13057004	3	13057004	92.095	0.47	0.42	0.37	0.32	1.25	0.99	2.26	0.46	2.22	1.01	1.03	0.2	0.24	0.84	2.01	1.93	3.65	2.15	0.26	0.3	1.22	0.42	1.45	1.67	0.22	1.33	1.58	1.57	1.95	0.27	3.45	0.28	0.85	0.28
	scaffold_3_28079166	3	28079166	92.313	0.48	0.42	0.41	0.32	1.27	1.02	2.35	0.45	2.22	0.97	1.04	0.2	0.26	0.85	2.04	1.97	3.65	2.22	0.27	0.28	1.25	0.45	1.46	1.65	0.24	1.38	1.66	1.63	2.01	0.28	3.45	0.3	0.86	0.3
	scaffold_3_17777265	3	17777265	93.762	0.5	0.43	0.55	0.3	1.39	0.95	2.59	0.45	2.17	0.65	1.06	0.22	0.29	0.81	1.96	1.86	3.18	2.35	0.28	0.36	1.24	0.51	1.44	1.4	0.2	1.51	1.97	1.83	2.08	0.26	3.55	0.33	0.82	0.45
	scaffold_3_19869949	3	19869949	95.177	0.12	0.38	0.45	0.73	1.61	0.82	2.35	0.5	2.62	0.23	0.81	0.26	0.5	0.46	2.6	1.62	2.43	2.74	0.16	0.21	1.1	0.23	1.25	1.3	0.19	1.27	2.04	1.75	2.11	0.36	4.87	0.42	0.63	0.45
	scaffold_3_19904227	3	19904227	95.895	0.12	0.42	0.48	0.67	1.61	0.97	2.42	0.49	2.53	0.74	0.97	0.2	0.37	0.52	2.09	1.9	2.15	2.81	0.21	0.13	1.11	0.32	1.45	0.81	0.15	1.01	2.18	1.84	2.29	0.27	5.24	0.24	0.63	0.21
	scaffold_3_21397162	3	21397162	97.375	0.23	0.4	0.53	0.88	1.42	1.12	1.92	0.49	2.52	0.6	0.34	0.57	0.8	0.3	2.17	2.11	1.98	2.81	0.3	0.13	1.39	0.49	1.6	0.56	0.83	0.87	1.7	1.62	1.95	0.81	5.42	0.19	0.68	0.22
	scaffold_3_22801116	3	22801116	97.92	0.57	0.39	0.64	0.9	1.53	1.11	1.86	0.54	2.6	0.67	0.41	0.34	0.62	0.39	2.12	1.84	1.96	2.55	0.34	0.16	1.43	0.54	1.27	0.6	0.16	0.96	1.63	1.53	1.89	0.28	5.1	0.23	0.71	0.3
	scaffold_3_23405621	3	23405621	98.274	0.76	0.38	0.67	0.93	1.49	1.13	1.71	0.58	2.56	0.57	0.37	0.42	0.69	0.42	2.03	1.72	1.87	2.45	0.45	0.17	1.5	0.6	1.16	0.6	0.19	0.96	1.48	1.41	1.75	0.29	4.81	0.23	0.67	0.32
	scaffold_3_28686211	3	28686211	98.965	0.29	0.4	0.78	0.53	1.01	1.07	1.22	0.43	1.21	1	0.64	0.59	0.81	0.27	2.06	2.31	1.23	1.57	0.47	0.28	1.54	0.8	1.12	0.68	0.29	0.61	1.05	1.03	1.38	0.28	4.7	0.32	0.71	0.77
	scaffold_3_22187787	3	22187787	99.925	0.31	0.29	0.27	0.07	0.52	1.14	0.73	0.17	2.3	1.26	0.35	0.96	1.06	0.24	1.49	1.91	1.33	1.32	0.36	0.23	1.3	0.89	1.26	0.55	0.34	1.38	0.42	0.36	0.88	0.37	4.33	0.19	0.63	0.48
	scaffold_3_25442017	3	25442017	101.632	1.34	0.44	0.75	1.08	0.9	1.44	2.03	0.36	1.75	1.09	1.15	0.79	0.99	0.64	1.49	0.93	2.1	1.42	0.26	1.13	0.4	1.34	0.49	0.07	0.3	0.7	1.78	1.72	1.13	0.37	5.12	0.78	0.61	0.13
	scaffold_3_22797090	3	22797090	102.554	0.13	0.28	0.69	0.39	1.43	1.01	2.34	0.18	2.26	0.97	0.56	1.33	1.85	0.22	1.21	1.9	2.14	2.44	0.3	0.38	1.16	1.06	1.65	0.4	0.52	2.1	1.9	1.44	1.91	0.39	4.84	0.75	1.48	0.04
	scaffold_3_21279770	3	21279770	103.926	0.27	0.21	1.12	0.5	0.73	1.33	1.37	0.75	2.25	0.63	1.3	0.5	0.42	0.33	1.8	1.21	1.47	1.58	0.4	0.3	1.03	1.01	0.88	0.52	0.14	1.78	1.02	0.95	1.02	0.2	5.61	0.29	0.43	0.81
	scaffold_3_36196548	3	36196548	105.239	0.18	0.27	0.45	0.26	1.01	1.13	1.14	0.2	1.08	0.93	0.79	1.19	1.57	0.15	1.75	1.49	1.4	0.97	0.22	0.27	0.56	1.47	0.64	0.01	0.52	1.18	0.88	0.81	1.07	0.48	4.21	0.43	0.65	0.38
	scaffold_3_36284456	3	36284456	106.73	0.5	0.23	0.56	0.09	0.31	1.15	0.57	0.13	0.92	1	0.71	0.87	1.09	0.39	1.36	1.23	1.03	0.38	0.17	0.29	0.41	1.93	0.62	0.01	0.39	1.2	0.28	0.22	0.36	0.43	3.48	0.51	0.61	0.51
	scaffold_3_37604687	3	37604687	108.415	0.42	0.68	0.3	0.49	0.68	1.27	0.27	0.34	0.7	1.1	1.27	0.85	0.87	0.53	1.45	1.47	0.75	0.82	0.07	1.78	0.97	0.6	1.01	1.62	0.69	0.45	0.36	0.26	0.33	0.54	2.77	0.21	0.48	0.65
	scaffold_3_37117230	3	37117230	109.857	0.24	0.42	0.1	0.2	0.16	1.35	0.16	0.52	0.44	0.98	1.25	0.78	0.79	0.27	1.75	0.84	0.61	0.24	0.03	1.94	0.59	0.7	0.82	1.09	0.6	0.49	0.11	0.09	0.06	0.21	2.47	0.26	1.36	0.44
	scaffold_3_38325684	3	38325684	111.244	0.36	0.32	0.1	0.15	0.17	1.33	0.27	0.63	0.57	1.41	1.35	0.65	0.59	0.37	2.29	0.93	0.69	0.41	0.24	1.81	0.82	0.69	0.74	0.97	0.54	0.44	0.16	0.11	0.21	0.21	2.54	0.29	0.54	0.72
	scaffold_3_36733366	3	36733366	111.945	0.1	0.3	0.07	0.15	0.23	1.26	0.23	0.57	0.55	0.83	0.92	0.71	0.69	0.35	1.89	1.3	0.5	0.41	0.27	1.45	0.69	0.37	0.9	0.94	0.56	0.61	0.2	0.08	0.23	0.18	2.04	0.17	0.49	0.21
	scaffold_3_37157434	3	37157434	112.967	0.43	0.33	0.24	0.11	0.29	0.95	0.62	0.55	0.75	0.56	1.2	0.69	0.51	0.42	1.72	1.06	0.55	0.7	0.13	0.99	0.57	0.24	0.94	0.97	0.63	0.28	0.63	0.49	0.51	0.33	2.04	0.21	0.4	0.55
	scaffold_3_41724850	3	41724850	115	1.27	0.51	0.35	1.79	0.94	1.63	0.98	0.16	0.8	1.45	0.77	0.91	0.89	0.13	0.67	1.42	1.34	1.63	0.02	1.87	1.35	0.55	1.32	1.99	0.67	0.77	0.87	0.71	0.88	0.39	1.86	0.32	0.54	0.35
	scaffold_3_39820874	3	39820874	115.501	0.93	0.33	0.43	1.08	0.49	1.27	0.69	0.05	0.42	0.92	1.19	1.03	1.2	0.08	0.7	1.11	1.02	1	0.02	2.26	0.93	0.51	1.02	1.79	0.75	0.61	0.64	0.49	0.6	0.34	2.21	0.24	0.27	0.25
	scaffold_3_42310472	3	42310472	116.428	1.29	0.29	0.52	0.93	0.72	1.07	0.83	0.14	0.28	0.73	0.84	1.14	1.2	0.32	0.75	1.09	1.35	1.56	0.03	1.68	1.33	0.5	1.29	1.92	0.8	0.9	0.68	0.58	0.97	0.51	1.75	0.19	0.29	0.2
	scaffold_3_43012355	3	43012355	116.671	1.23	0.39	0.42	0.81	0.57	1.19	0.83	0.29	0.25	0.68	1.06	1.22	1.07	0.51	0.78	1.03	1.61	1.44	0.02	1.95	1.32	0.51	0.98	1.56	0.97	0.71	0.6	0.5	0.89	0.47	1.78	0.16	0.32	0.14
	scaffold_3_42655759	3	42655759	117.165	1.63	0.4	0.61	1.18	0.7	1.09	1.04	0.3	0.26	0.7	0.76	1.23	1.31	0.79	0.62	1.45	1.34	1.69	0.03	1.71	1.19	0.4	1.24	1.64	0.9	0.79	0.92	0.72	1.2	0.47	1.63	0.08	0.1	0.18
	scaffold_3_42551418	3	42551418	117.759	1.8	0.53	0.81	1.22	0.7	1.26	1.17	0.36	0.31	0.77	0.79	1.17	1.16	0.93	0.7	1.45	1.44	1.68	0.03	1.71	0.93	0.68	1.23	1.61	0.92	0.79	1.02	0.83	1.18	0.54	1.71	0.15	0.31	0.15
	scaffold_3_39696599	3	39696599	118.368	1.43	0.33	0.39	0.94	0.5	0.87	0.82	0.31	0.14	1.08	1.47	1.07	1.12	0.6	0.62	1.19	1.26	1.2	0.03	2.46	0.96	0.26	0.87	1.24	0.91	0.54	0.6	0.45	0.99	0.42	2.19	0.12	0.37	0.22
	scaffold_3_42717133	3	42717133	119.133	1.98	0.47	0.3	1.19	0.49	0.94	1	0.52	0.16	0.75	0.7	1.01	1.15	1.09	0.81	1.16	1.27	1.38	0.09	2.01	0.97	0.3	1.02	1.55	0.84	0.75	0.75	0.67	1.1	0.44	2.16	0.06	0.29	0.05
	scaffold_3_43876813	3	43876813	120.724	2.15	0.11	1.61	1.91	2.53	0.82	1.87	0.19	0.3	0.61	0.69	1.02	0.83	0.66	1.04	2.02	1.53	3.47	0.07	1.32	1.99	0.62	1.84	2.12	1.02	0.98	2.01	1.95	2.06	0.49	1.16	0.16	0.58	0.25
	scaffold_3_43259220	3	43259220	121.054	2.35	0.24	1.66	1.95	1.69	0.8	1.83	0.59	0.27	0.49	0.66	0.86	0.8	1.19	1.23	1.85	1.53	2.93	0.03	1.71	1.57	0.65	1.48	1.86	0.9	0.91	1.94	1.76	1.96	0.36	1.19	0.1	0.41	0.1
	scaffold_3_41705083	3	41705083	121.879	2.08	0.09	1.38	1.99	1.89	0.65	1.41	0.72	0.29	0.9	1.32	0.95	0.98	0.78	0.96	2.13	1.2	2.66	0.04	1.97	1.63	0.51	1.75	1.76	1	0.86	1.48	1.37	2.1	0.38	1.04	0.13	0.42	0.09
	scaffold_3_41630641	3	41630641	121.912	2.08	0.09	1.37	1.99	1.89	0.65	1.4	0.72	0.29	0.9	1.33	0.95	0.98	0.78	0.97	2.13	1.2	2.65	0.04	1.97	1.64	0.5	1.75	1.76	1	0.87	1.47	1.37	2.1	0.39	1.04	0.13	0.42	0.09
	scaffold_3_43217137	3	43217137	122.972	2.24	0.1	1.05	1.99	1.34	0.86	1.55	0.63	0.51	0.48	1.29	0.89	0.94	1.03	1.68	1.95	1.55	2.66	0.07	1.53	1.72	0.39	1.51	1.96	0.93	1.04	1.34	1.35	1.81	0.55	1.33	0.2	0.33	0.05
	scaffold_3_41114139	3	41114139	124.76	2.47	0.12	0.84	1.79	1.7	1.08	1	0.35	0.6	0.94	1.35	1.01	1.19	0.61	1.03	1.55	0.85	1.9	0.12	1.41	1.31	0.19	1.21	2.3	1.02	0.25	0.91	0.87	1.28	0.58	1.83	0.12	0.93	0.01
	scaffold_3_41763404	3	41763404	126.654	1.75	0.81	0.44	1.04	0.68	1.48	0.98	0.45	0.96	0.31	0.48	0.75	0.84	0.45	1.19	0.9	1.16	1.69	0.08	0.9	1.33	0.22	0.74	1.39	0.76	0.72	0.89	0.81	1.09	0.48	3.26	0.17	0.5	0.26
	scaffold_3_42812494	3	42812494	129.777	1.98	0.51	0.32	1.23	0.14	1.67	1.04	0.28	0.76	0.13	0.12	1.09	1.31	1.01	2.1	1	1.24	1.4	0.13	1.01	0.89	0.4	1.03	2.37	0.76	1.54	0.76	0.69	0.81	0.71	3.03	0.12	1.47	0.54
	scaffold_3_42082940	3	42082940	131.435	1.98	0.54	0.24	1.03	0.11	1.34	0.62	0.96	0.57	0.23	0.08	1.05	1.18	0.98	2.1	1.06	1.06	1.28	0.08	1.05	1.12	0.35	0.67	2.6	1.15	0.83	0.49	0.63	0.65	1.18	3	0.03	0.7	0.43
	scaffold_4_216229	4	216229	0	0.45	0.91	0.93	0.52	1.88	0.42	1.54	1.86	1.06	0.6	0.43	0.66	1.06	1.98	0.83	0.77	1.54	1.16	0.31	0.41	0.22	0.97	0.5	0.6	0.61	0.73	1.7	1.44	1	0.89	1.09	0.18	0.08	1.13
	scaffold_4_122158	4	122158	3.295	1.04	0.77	0.96	0.73	1.97	0.39	1.44	2.28	0.97	1.84	1.11	0.39	0.73	3.01	0.6	0.47	1.38	0.69	0.23	0.33	0.34	0.79	0.47	0.21	0.43	0.99	1.6	1.36	0.74	0.77	0.56	0.18	0.17	0.62
	scaffold_4_698461	4	698461	6.217	0.37	1.02	0.8	0.39	2.1	0.36	1.62	2.03	0.92	1.85	1.11	0.5	0.73	1.96	0.68	0.65	1.97	0.81	0.32	0.84	0.37	0.86	0.41	0.23	0.6	1.34	1.56	1.4	0.92	0.7	1.25	0.42	0.55	0.54
	scaffold_4_856603	4	856603	8.111	0.31	0.94	0.45	0.17	1.9	0.34	0.87	1.99	0.69	1.88	0.64	0.38	0.74	1.89	0.3	0.61	1.4	0.35	0.21	0.81	0.43	0.52	0.53	0.29	0.39	1.5	0.91	0.89	0.67	0.6	1.09	0.65	0.66	0.36
	scaffold_4_1212653	4	1212653	10.907	0.69	0.45	0.06	0.05	1.55	0.2	0.19	1	0.39	1.81	0.6	0.31	0.81	0.83	0.25	0.73	0.58	0.09	0.28	0.91	0.65	0.16	0.7	0.05	0.21	1.43	0.29	0.16	0.29	0.81	0.27	0.82	1.57	0.33
	scaffold_4_1120762	4	1120762	13.813	0.2	0.75	0.89	0.02	2.47	0.24	0.86	1.5	0.55	0.97	0.24	0.42	1.11	1.1	0.2	0.69	1.25	0.2	0.25	0.88	0.27	0.43	0.72	0.04	0.03	1.52	0.84	0.87	0.54	1.07	2.45	0.4	0.52	0.25
	scaffold_4_13083404	4	13083404	17.916	0.08	0.72	0.55	0.3	2.49	0.23	0.34	1.46	0.33	1.88	0.18	1.4	1.92	0.82	0.18	1.65	0.7	0.32	0.31	0.72	0.3	0.54	1.55	0.17	1.28	1.64	0.35	0.38	0.71	2.18	1.41	0.2	0.65	0.61
	scaffold_4_13914840	4	13914840	21.466	0.03	1.08	0.77	0.24	2.17	0.2	0.73	1.51	0.64	1.66	0.29	1.85	2.24	0.7	0.18	0.9	0.89	0.27	0.95	1.22	0.36	0.77	1.15	0.27	1.4	1.64	0.79	0.73	0.53	2.27	1.75	0.19	0.62	0.46
	scaffold_4_14078148	4	14078148	24.854	0.05	0.98	0.56	0.16	2.26	0.2	0.56	1.26	0.59	0.8	0.44	2.09	2.5	0.7	0.14	0.95	0.98	0.33	1.06	1.19	0.1	0.58	1.05	0.3	1.78	1.53	0.59	0.65	0.58	2.6	1.94	0.26	0.53	0.47
	scaffold_4_14663422	4	14663422	25.858	0.04	0.78	0.62	0.22	2.27	0.21	0.52	1.41	0.45	1.78	0.47	1.85	2.08	0.72	0.15	0.92	0.79	0.28	1.1	1.1	0.1	0.61	0.99	0.22	1.6	1.64	0.55	0.6	0.54	2.23	1.98	0.19	0.62	0.46
	scaffold_4_14696083	4	14696083	26.464	0.04	0.78	0.62	0.22	2.27	0.21	0.52	1.41	0.45	1.78	0.47	1.85	2.08	0.72	0.15	0.92	0.79	0.28	1.1	1.1	0.1	0.61	0.99	0.22	1.6	1.64	0.55	0.6	0.54	2.23	1.98	0.19	0.62	0.46
	scaffold_4_16107559	4	16107559	30.838	0.11	0.68	0.78	0.42	2.34	0.2	0.66	1.67	0.69	1.74	0.66	1.77	1.9	0.69	0.14	0.45	0.81	0.78	1.31	0.9	0.18	0.67	0.33	0.19	1.81	1.56	0.67	0.91	0.93	2.08	1.57	0.29	0.47	0.9
	scaffold_4_15552176	4	15552176	31.461	0.05	0.54	0.48	0.38	0.82	0.57	0.12	1.51	0.03	1.1	0.24	0.68	1.16	0.38	0.15	0.13	0.63	0.13	0.98	0.94	0.36	0.05	0.24	0.13	0.6	0.41	0.06	0.03	0.19	4.83	0.21	0.09	0.49	1.34
	scaffold_4_17193417	4	17193417	40.774	0	0	0	0	0	0	0	0	0	0	0	0	0	0	0	0	0	0	0	0	0	0	0	0	0	0	0	0	0	0	0	0	0	0
	scaffold_4_18065127	4	18065127	42.169	0	0	0	0	0	0	0	0	0	0	0	0	0	0	0	0	0	0	0	0	0	0	0	0	0	0	0	0	0	0	0	0	0	0
	scaffold_4_18597728	4	18597728	46.889	0	0	0	0	0	0	0	0	0	0	0	0	0	0	0	0	0	0	0	0	0	0	0	0	0	0	0	0	0	0	0	0	0	0
	scaffold_4_19250188	4	19250188	56.331	0	0	0	0	0	0	0	0	0	0	0	0	0	0	0	0	0	0	0	0	0	0	0	0	0	0	0	0	0	0	0	0	0	0
	scaffold_4_20216972	4	20216972	59.898	0	0	0	0	0	0	0	0	0	0	0	0	0	0	0	0	0	0	0	0	0	0	0	0	0	0	0	0	0	0	0	0	0	0
	scaffold_4_19555541	4	19555541	66.354	0	0	0	0	0	0	0	0	0	0	0	0	0	0	0	0	0	0	0	0	0	0	0	0	0	0	0	0	0	0	0	0	0	0
	scaffold_4_20122441	4	20122441	67.068	0	0	0	0	0	0	0	0	0	0	0	0	0	0	0	0	0	0	0	0	0	0	0	0	0	0	0	0	0	0	0	0	0	0
	scaffold_4_21505804	4	21505804	69.075	0	0	0	0	0	0	0	0	0	0	0	0	0	0	0	0	0	0	0	0	0	0	0	0	0	0	0	0	0	0	0	0	0	0
	scaffold_4_21363612	4	21363612	70.688	0	0	0	0	0	0	0	0	0	0	0	0	0	0	0	0	0	0	0	0	0	0	0	0	0	0	0	0	0	0	0	0	0	0
	scaffold_4_20828001	4	20828001	71.545	0	0	0	0	0	0	0	0	0	0	0	0	0	0	0	0	0	0	0	0	0	0	0	0	0	0	0	0	0	0	0	0	0	0
	scaffold_4_20981009	4	20981009	74.036	0	0	0	0	0	0	0	0	0	0	0	0	0	0	0	0	0	0	0	0	0	0	0	0	0	0	0	0	0	0	0	0	0	0
	scaffold_4_21302241	4	21302241	75.401	0	0	0	0	0	0	0	0	0	0	0	0	0	0	0	0	0	0	0	0	0	0	0	0	0	0	0	0	0	0	0	0	0	0
	scaffold_4_22302429	4	22302429	80.29	0	0	0	0	0	0	0	0	0	0	0	0	0	0	0	0	0	0	0	0	0	0	0	0	0	0	0	0	0	0	0	0	0	0
	scaffold_4_22393840	4	22393840	83.27	0	0	0	0	0	0	0	0	0	0	0	0	0	0	0	0	0	0	0	0	0	0	0	0	0	0	0	0	0	0	0	0	0	0
	scaffold_4_22543073	4	22543073	85.338	0	0	0	0	0	0	0	0	0	0	0	0	0	0	0	0	0	0	0	0	0	0	0	0	0	0	0	0	0	0	0	0	0	0
	scaffold_4_23594249	4	23594249	98.192	0	0	0	0	0	0	0	0	0	0	0	0	0	0	0	0	0	0	0	0	0	0	0	0	0	0	0	0	0	0	0	0	0	0
	scaffold_4_24131447	4	24131447	101.742	0	0	0	0	0	0	0	0	0	0	0	0	0	0	0	0	0	0	0	0	0	0	0	0	0	0	0	0	0	0	0	0	0	0
	scaffold_4_24404859	4	24404859	102.993	0	0	0	0	0	0	0	0	0	0	0	0	0	0	0	0	0	0	0	0	0	0	0	0	0	0	0	0	0	0	0	0	0	0
	scaffold_4_24332363	4	24332363	110.269	0	0	0	0	0	0	0	0	0	0	0	0	0	0	0	0	0	0	0	0	0	0	0	0	0	0	0	0	0	0	0	0	0	0
	scaffold_5_421910	5	421910	0	0	0	0	0	0	0	0	0	0	0	0	0	0	0	0	0	0	0	0	0	0	0	0	0	0	0	0	0	0	0	0	0	0	0
	scaffold_5_1322498	5	1322498	2.94	0	0	0	0	0	0	0	0	0	0	0	0	0	0	0	0	0	0	0	0	0	0	0	0	0	0	0	0	0	0	0	0	0	0
	scaffold_5_1334031	5	1334031	3.562	0.48	0.15	3.04	0.34	0.18	0.9	0.24	0.68	0.31	1.25	0.22	0.19	0.49	0.76	0.08	2.39	0.36	0.62	0.45	0.14	3.26	0.52	1.55	0.81	0.17	0.4	0.67	0.35	0.92	0.44	0.09	1.01	0.08	3.18
	scaffold_5_1891859	5	1891859	4.819	0.79	0.81	3.78	0.24	0.47	0.78	1.31	0.67	1.07	2.38	0.28	0.18	0.44	0.44	0.3	2.43	0.53	0.71	0.92	0.45	2.59	0.46	1.55	0.85	0.12	0.38	1.72	0.88	1.03	0.51	0.15	0.93	0.27	2.16
	scaffold_5_2040338	5	2040338	5.651	0.7	0.89	3.93	0.47	0.27	0.9	1.05	0.67	0.86	1.71	0.1	0.39	0.69	0.69	0.43	2.75	0.59	0.94	0.93	0.61	3.68	0.61	1.92	1.17	0.46	0.3	1.66	0.81	1.2	0.58	0.15	1.52	0.24	3.01
	scaffold_5_2137822	5	2137822	8.191	0.45	0.7	3.26	0.23	0.2	1.05	0.57	0.74	0.47	2.69	0.14	0.28	0.73	0.5	0.5	2.26	0.43	0.46	0.92	0.35	3.13	0.55	1.57	1.12	0.17	0.28	1.01	0.41	0.73	0.47	0.19	1.33	0.15	3.34
	scaffold_5_2405953	5	2405953	8.639	0.7	0.6	3.6	0.39	0.12	0.92	0.62	0.15	0.52	2.66	0.15	0.25	0.61	0.47	0.48	2.2	0.42	0.41	0.77	0.32	3.03	0.62	1.56	1.09	0.17	0.47	1.14	0.53	0.77	0.43	0.34	1.26	0.16	2.95
	scaffold_5_3265358	5	3265358	11.123	0.47	0.92	3.25	0.5	0.36	1.04	0.64	1.16	0.62	1.65	0.56	0.12	0.24	0.58	0.33	2.7	0.34	0.83	0.66	0.38	3.93	0.65	1.88	1.48	0.23	0.35	1.08	0.45	1.72	0.33	0.69	0.42	0.31	2.6
	scaffold_5_2456101	5	2456101	12.286	0.73	0.51	3.6	0.23	0.11	1.11	0.52	0.83	0.56	2.61	0.36	0.11	0.24	0.63	0.3	2.8	0.42	0.54	0.59	0.41	3.64	0.71	2.01	1.43	0.14	0.46	0.91	0.38	1.23	0.4	0.62	0.52	0.35	2.95
	scaffold_5_3283171	5	3283171	12.696	0.66	0.31	3.63	0.21	0.01	1.04	0.44	0.74	0.42	2.18	0.28	0.04	0.16	0.56	0.39	2.75	0.47	0.45	0.65	0.4	3.54	0.72	2.09	1.31	0.1	0.4	0.78	0.36	1.07	0.4	0.54	0.59	0.37	3
	scaffold_5_3149887	5	3149887	15.186	0.85	0.54	3.4	0.41	0.05	0.91	0.56	0.87	0.44	2.82	0.28	0.13	0.25	0.74	0.48	2.24	0.64	0.43	1.44	0.29	2.83	0.51	1.83	1.09	0.15	0.51	0.87	0.41	1.27	0.36	0.19	0.44	0.45	2.61
	scaffold_5_4976190	5	4976190	16.869	0.78	0.86	3.71	0.56	0.11	0.93	1.31	0.83	0.89	3.35	0.31	0.12	0.22	0.75	0.47	1.96	1.05	0.94	1.57	0.27	2.59	0.59	1.71	1.05	0.1	0.78	1.64	1.14	1.78	0.37	0.11	0.48	0.53	2.38
	scaffold_5_4900505	5	4900505	17.875	0.88	0.92	3.88	0.7	0.16	0.98	1.42	0.84	1.05	3.05	0.27	0.2	0.25	0.84	0.47	1.88	0.93	1.18	1.55	0.45	2.5	0.62	1.67	0.97	0.17	0.98	1.9	1.36	1.95	0.38	0.12	0.44	0.53	2.32
	scaffold_5_4980065	5	4980065	18.772	0.57	0.65	4.01	0.26	0.07	1.39	1.18	0.62	0.8	3.2	0.27	0.12	0.21	0.54	0.51	2.59	1.05	0.98	1.59	0.35	3.47	0.95	2.18	1.36	0.09	0.93	1.5	1.03	1.87	0.4	0.04	0.63	0.42	3.33
	scaffold_5_5179391	5	5179391	20.117	0.49	0.47	3.64	0.04	0.03	1.4	0.67	0.41	0.58	2.66	0.33	0.13	0.3	0.49	0.54	2.99	1	0.74	1.54	0.4	3.28	0.64	2.36	1.53	0.07	0.88	0.97	0.65	1.83	0.53	0.07	0.65	0.55	3.04
	scaffold_5_7341652	5	7341652	21.18	0.8	0.32	4.34	0.28	0.16	2.15	1.34	0.59	1.06	3.78	0.28	0.14	0.16	0.57	0.45	3.06	1.39	1.33	1.64	0.38	3.88	1.16	2.22	1.63	0.25	0.77	1.58	1.23	2.61	0.56	0.1	0.65	1.72	3.63
	scaffold_5_6767218	5	6767218	21.751	1.18	0.3	4.29	0.13	0.09	2.18	1.15	0.48	0.99	3.02	0.23	0.08	0.17	0.76	0.29	2.75	1.36	0.98	1.42	0.61	3.73	1.11	2.11	1.66	0.14	0.74	1.31	0.96	2.37	0.56	0.01	0.71	1.95	3.3
	scaffold_5_3423139	5	3423139	21.815	1.19	0.29	4.27	0.14	0.1	2.17	1.17	0.5	1	3.06	0.2	0.08	0.17	0.77	0.29	2.76	1.39	1	1.41	0.55	3.72	1.1	2.11	1.66	0.14	0.75	1.33	0.98	2.41	0.57	0.01	0.72	1.93	3.3
	scaffold_5_5837976	5	5837976	23.333	0.59	0.2	3.33	0.13	0.19	1.66	1.34	0.47	1.22	4.32	0.12	0.05	0.22	0.52	0.45	3.03	1.62	1.18	1.58	0.32	2.72	0.7	2.21	1.41	0.1	1.07	1.35	0.99	2.86	0.54	0.01	0.62	0.17	2.67
	scaffold_5_5199420	5	5199420	23.89	0.79	0.32	3.55	0.1	0.16	1.65	1.41	0.34	1.23	3.9	0.39	0	0.1	0.33	0.37	2.43	1.12	0.79	1.75	1.11	1.9	0.75	1.49	1.03	0.1	0.98	1.58	1.17	2.39	0.31	0.07	0.56	0.51	2.23
	scaffold_5_6194580	5	6194580	24.839	0.49	0.09	2.61	0.21	0.33	2.53	1.12	0.52	1.08	4.71	0.05	0.77	1.29	0.59	0.45	3.4	1.73	1.61	1.68	0.22	2.94	0.64	2.21	1.03	1.44	1.1	0.98	0.8	2.76	1.74	0.17	0.9	0.53	2.43
	scaffold_5_19557334	5	19557334	26.025	0.43	0.44	4.17	0.55	0.19	2.07	1.42	1.61	0.89	2.09	0.15	0.19	0.4	0.73	0.57	2.35	0.35	0.72	1.11	0.92	2.34	0.8	2.2	1.22	0.53	0.13	2.06	1.54	1.64	0.33	0.17	1.03	0.48	1.1
	scaffold_5_8671671	5	8671671	27.042	0.6	0.22	4.22	0.33	0.52	1.74	1.49	0.33	1.38	5.76	0.14	0.24	0.37	0.32	0.44	2.16	0.49	1.15	2.01	0.92	1.99	0.84	1.51	1.12	0.64	0.68	2.37	1.76	1.87	0.59	0.05	1.04	1.19	1.9
	scaffold_5_11342665	5	11342665	28.104	0.52	0.1	2.64	0.26	0.53	2.54	0.85	0.52	1.06	4.54	0.14	0.25	0.43	0.73	0.36	4.74	0.58	1.5	2.04	0.23	3.46	0.51	3.22	1.44	0.5	0.65	1.06	0.89	2.42	0.84	0.14	1	1.33	0.98
	scaffold_5_11337482	5	11337482	28.834	0.55	0.06	2.41	0.31	0.51	2.4	0.69	0.26	1.11	5.65	0.01	0.19	0.44	0.53	0.47	5.32	0.67	1.76	1.78	0.26	4.08	0.5	3.74	1.79	0.47	0.48	0.91	0.8	2.8	0.78	0.11	1.18	1.68	1.23
	scaffold_5_12169332	5	12169332	29.55	0.53	0.09	2.32	0.28	0.5	2.63	0.55	0.27	1.06	4.71	0.01	0.58	1.13	0.51	0.42	5.34	0.6	1.58	1.83	0.28	3.95	0.46	3.76	1.79	0.47	0.54	0.8	0.71	2.63	0.88	0.1	1.46	1.68	1.03
	scaffold_5_5983417	5	5983417	30.148	0.82	0.1	3.03	0.15	0.25	2.65	0.82	0.4	1.13	4.45	0.22	0.17	0.51	0.36	0.47	3.73	0.64	1.31	1.71	0.36	3.2	0.57	2.26	1.81	0.27	0.56	1.1	0.9	2.62	0.75	0.07	1.28	1.47	2.4
	scaffold_5_12229796	5	12229796	30.94	0.67	0.37	1.66	0.12	0.39	2.31	0.77	0.15	1.15	5.75	0.03	0.32	0.6	0.45	0.33	4.13	0.82	1.37	1.78	0.38	2.29	0.28	2.35	1.18	0.4	0.85	0.8	0.69	2.69	0.55	0.11	1.01	2.03	1
	scaffold_5_19021585	5	19021585	32.074	0.19	0.07	1.88	0.64	0.19	2.09	0.76	0.61	0.6	4.05	0.33	0.56	0.66	0.72	0.36	4.47	1.25	1.33	1.5	0.28	2.42	0.34	3.29	0.97	1.17	0.93	0.58	0.58	2.87	1.42	0.69	0.63	0.85	0.52
	scaffold_5_9125372	5	9125372	32.528	0.57	0.04	2.96	0.2	0.02	2.93	0.8	1.02	0.46	5.05	0.28	0.06	0.24	0.5	0.27	2.81	0.91	0.48	1.03	0.28	1.95	0.92	2.06	1.21	0.16	0.37	0.72	0.52	1.75	0.46	0.17	0.61	0.43	0.92
	scaffold_5_19693357	5	19693357	33.259	0.67	0.04	2.51	0.01	0.27	3.04	0.26	0.83	0.24	5.37	0.2	0.07	0.13	0.63	0.3	3.4	0.36	0.19	0.73	0.18	1.77	0.53	2.9	1.08	0.3	0.33	0.37	0.33	0.55	0.19	0.26	0.93	0.65	0.48
	scaffold_5_19700682	5	19700682	34.362	0.13	0.07	0.66	0.17	0.39	1.57	0.37	0.2	0.44	4.58	0.12	0.11	0.25	0.05	0.15	3.98	1.03	1.06	0.7	0.29	1.93	0.15	2.71	0.97	0.23	1.09	0.24	0.27	2.36	0.31	0.2	0.56	0.73	0.38
	scaffold_5_24336646	5	24336646	35.194	0.43	0.37	0.91	0.14	0.92	2.25	1	0.57	1.38	5.14	0.14	0.34	0.51	0.6	0.33	4.74	1.94	1.78	0.66	0.26	2.29	0.29	3.06	1.16	0.64	0.98	0.71	0.62	2.5	0.75	0.41	1.51	0.98	0.95
	scaffold_5_24104801	5	24104801	35.858	0.61	0.24	1.91	0.19	0.63	3.12	1.19	1.01	1.08	4.53	0.35	0.21	0.27	1.1	0.37	4.36	1.42	1.28	0.91	1.28	2.2	0.54	2.53	0.95	0.56	1.15	1.1	0.96	1.97	0.4	0.25	0.58	0.79	0.87
	scaffold_5_9203151	5	9203151	36.475	0.93	0.13	2.27	0.27	0.59	2.09	1.32	1.77	0.92	4.65	0.22	0.33	0.27	1.55	0.35	3.72	1.1	1	1.03	0.79	1.74	0.59	2.16	0.87	0.67	1.06	1.45	1.23	1.78	0.27	0.1	0.41	0.64	1.01
	scaffold_5_24327337	5	24327337	37.206	1.45	0.14	2.64	0.94	0.37	1.75	2.01	2.33	0.88	5.88	0.4	0.15	0.2	2.19	0.39	2.51	1.18	0.92	1.06	0.96	0.98	0.79	1.52	0.49	0.63	0.93	2.28	1.93	1.37	0.15	0.32	0.64	0.34	0.64
	scaffold_5_24701401	5	24701401	38.704	0.41	0.19	2.23	0.53	0.71	2.07	1.77	0.86	1.1	3.36	0.11	0.23	0.16	1.01	0.33	4.05	1.35	1.37	0.97	0.66	1.73	0.6	1.83	0.7	0.74	0.73	1.97	1.61	1.87	0.24	0.43	1.22	0.68	0.78
	scaffold_5_25793711	5	25793711	39.415	0.4	0.35	2.15	0.55	0.36	2.24	0.9	0.86	0.56	2.84	0.27	0.19	0.15	1.24	0.19	4.09	0.81	0.69	1.02	0.53	1.62	0.48	1.98	0.62	0.54	0.93	1.11	1.01	0.76	0.24	0.82	1.28	0.58	0.36
	scaffold_5_26585549	5	26585549	40.682	0.55	0.49	2.46	0.21	0.18	2.27	0.99	0.79	0.89	3.07	0.04	0.19	0.04	0.92	0.39	3.29	0.72	0.67	0.92	0.89	1.65	0.6	1.71	0.48	0.37	0.98	1.22	1.17	0.76	0.11	0.49	1.56	1.34	0.74
	scaffold_5_26717747	5	26717747	41.035	0.71	0.51	1.95	0.19	0.22	2.55	0.86	0.56	0.85	3.53	0.07	0.13	0.03	0.99	0.22	2.51	0.68	0.64	1.24	1.25	1.51	0.44	1.03	0.61	0.39	0.75	0.99	0.95	0.64	0.2	0.89	1.34	1.23	0.69
	scaffold_5_26950072	5	26950072	41.493	0.22	0.37	2.09	0.37	0.07	2.2	0.92	0.91	0.7	3.35	0.11	0.22	0.08	0.77	0.18	3.14	0.69	0.62	0.8	0.28	1.15	0.43	1.45	0.58	0.52	0.3	1.14	1.08	0.75	0.11	0.83	1.37	0.66	0.77
	scaffold_5_27088110	5	27088110	41.987	0.04	0.58	1.27	0.34	0.27	1.57	0.27	0.55	0.82	2.15	0.17	0.21	0.12	0.26	0.19	4.19	0.31	0.62	1.44	0.36	1.42	0.19	1.75	0.6	0.42	0.7	0.4	0.39	1.17	0.19	0.52	2.11	2.38	0.65
	scaffold_5_27089763	5	27089763	43.117	0	0	0	0	0	0	0	0	0	0	0	0	0	0	0	0	0	0	0	0	0	0	0	0	0	0	0	0	0	0	0	0	0	0
	scaffold_5_29739060	5	29739060	44.562	0	0	0	0	0	0	0	0	0	0	0	0	0	0	0	0	0	0	0	0	0	0	0	0	0	0	0	0	0	0	0	0	0	0
	scaffold_5_28832651	5	28832651	45.852	0	0	0	0	0	0	0	0	0	0	0	0	0	0	0	0	0	0	0	0	0	0	0	0	0	0	0	0	0	0	0	0	0	0
	scaffold_5_31311795	5	31311795	46.23	0	0	0	0	0	0	0	0	0	0	0	0	0	0	0	0	0	0	0	0	0	0	0	0	0	0	0	0	0	0	0	0	0	0
	scaffold_5_31350211	5	31350211	46.749	0	0	0	0	0	0	0	0	0	0	0	0	0	0	0	0	0	0	0	0	0	0	0	0	0	0	0	0	0	0	0	0	0	0
	scaffold_5_31117106	5	31117106	47.178	0	0	0	0	0	0	0	0	0	0	0	0	0	0	0	0	0	0	0	0	0	0	0	0	0	0	0	0	0	0	0	0	0	0
	scaffold_5_30818812	5	30818812	47.933	0	0	0	0	0	0	0	0	0	0	0	0	0	0	0	0	0	0	0	0	0	0	0	0	0	0	0	0	0	0	0	0	0	0
	scaffold_5_29787493	5	29787493	48.228	0	0	0	0	0	0	0	0	0	0	0	0	0	0	0	0	0	0	0	0	0	0	0	0	0	0	0	0	0	0	0	0	0	0
	scaffold_5_31351242	5	31351242	48.507	0	0	0	0	0	0	0	0	0	0	0	0	0	0	0	0	0	0	0	0	0	0	0	0	0	0	0	0	0	0	0	0	0	0
	scaffold_5_30837149	5	30837149	48.812	0	0	0	0	0	0	0	0	0	0	0	0	0	0	0	0	0	0	0	0	0	0	0	0	0	0	0	0	0	0	0	0	0	0
	scaffold_5_31338473	5	31338473	48.913	0.25	0.02	1.15	0.07	0.18	1.09	0.04	0.15	0.34	0.74	0.26	0.67	0.26	0.55	0.18	3.23	0.05	0.09	1.84	0.68	0.79	0.34	2.11	1.24	0.58	0.41	0.17	0.16	0.54	0.08	0.46	0.79	1.09	0.68
	scaffold_5_30713532	5	30713532	49.132	0	0	0	0	0	0	0	0	0	0	0	0	0	0	0	0	0	0	0	0	0	0	0	0	0	0	0	0	0	0	0	0	0	0
	scaffold_5_31334234	5	31334234	49.248	0	0	0	0	0	0	0	0	0	0	0	0	0	0	0	0	0	0	0	0	0	0	0	0	0	0	0	0	0	0	0	0	0	0
	scaffold_5_30696016	5	30696016	49.425	0	0	0	0	0	0	0	0	0	0	0	0	0	0	0	0	0	0	0	0	0	0	0	0	0	0	0	0	0	0	0	0	0	0
	scaffold_5_30634342	5	30634342	49.661	0	0	0	0	0	0	0	0	0	0	0	0	0	0	0	0	0	0	0	0	0	0	0	0	0	0	0	0	0	0	0	0	0	0
	scaffold_5_29677718	5	29677718	49.849	0	0	0	0	0	0	0	0	0	0	0	0	0	0	0	0	0	0	0	0	0	0	0	0	0	0	0	0	0	0	0	0	0	0
	scaffold_5_30613355	5	30613355	50.563	0	0	0	0	0	0	0	0	0	0	0	0	0	0	0	0	0	0	0	0	0	0	0	0	0	0	0	0	0	0	0	0	0	0
	scaffold_5_30632366	5	30632366	51.193	0	0	0	0	0	0	0	0	0	0	0	0	0	0	0	0	0	0	0	0	0	0	0	0	0	0	0	0	0	0	0	0	0	0
	scaffold_5_32764973	5	32764973	51.886	0	0	0	0	0	0	0	0	0	0	0	0	0	0	0	0	0	0	0	0	0	0	0	0	0	0	0	0	0	0	0	0	0	0
	scaffold_5_33187646	5	33187646	52.449	0	0	0	0	0	0	0	0	0	0	0	0	0	0	0	0	0	0	0	0	0	0	0	0	0	0	0	0	0	0	0	0	0	0
	scaffold_5_32739093	5	32739093	53.03	0	0	0	0	0	0	0	0	0	0	0	0	0	0	0	0	0	0	0	0	0	0	0	0	0	0	0	0	0	0	0	0	0	0
	scaffold_5_32672577	5	32672577	53.739	0	0	0	0	0	0	0	0	0	0	0	0	0	0	0	0	0	0	0	0	0	0	0	0	0	0	0	0	0	0	0	0	0	0
	scaffold_5_33021465	5	33021465	54.844	0.24	0	1.54	0.05	0.24	1.16	0.1	0.01	0.18	0.73	0.2	0.58	0.26	0.39	0.14	3.18	0.07	0.07	1.45	0.65	0.79	0.59	2.11	0.84	0.46	0.38	0.19	0.17	0.42	0.08	0.33	0.87	1.09	0.63
	scaffold_5_33429311	5	33429311	55.69	0	0	0	0	0	0	0	0	0	0	0	0	0	0	0	0	0	0	0	0	0	0	0	0	0	0	0	0	0	0	0	0	0	0
	scaffold_5_33713861	5	33713861	56.062	0	0	0	0	0	0	0	0	0	0	0	0	0	0	0	0	0	0	0	0	0	0	0	0	0	0	0	0	0	0	0	0	0	0
	scaffold_5_28840300	5	28840300	57.058	0	0	0	0	0	0	0	0	0	0	0	0	0	0	0	0	0	0	0	0	0	0	0	0	0	0	0	0	0	0	0	0	0	0
	scaffold_5_33691389	5	33691389	62.131	0	0	0	0	0	0	0	0	0	0	0	0	0	0	0	0	0	0	0	0	0	0	0	0	0	0	0	0	0	0	0	0	0	0
	scaffold_6_13627215	6	13627215	0	0	0	0	0	0	0	0	0	0	0	0	0	0	0	0	0	0	0	0	0	0	0	0	0	0	0	0	0	0	0	0	0	0	0
	scaffold_6_2381572	6	2381572	0.858	0	0	0	0	0	0	0	0	0	0	0	0	0	0	0	0	0	0	0	0	0	0	0	0	0	0	0	0	0	0	0	0	0	0
	scaffold_6_9543811	6	9543811	2.154	0	0	0	0	0	0	0	0	0	0	0	0	0	0	0	0	0	0	0	0	0	0	0	0	0	0	0	0	0	0	0	0	0	0
	scaffold_6_10158870	6	10158870	3.019	0	0	0	0	0	0	0	0	0	0	0	0	0	0	0	0	0	0	0	0	0	0	0	0	0	0	0	0	0	0	0	0	0	0
	scaffold_6_6442796	6	6442796	4.258	0	0	0	0	0	0	0	0	0	0	0	0	0	0	0	0	0	0	0	0	0	0	0	0	0	0	0	0	0	0	0	0	0	0
	scaffold_6_9240947	6	9240947	6.096	1.58	0	0.26	1.31	0.7	0.22	0.47	0.56	0.1	1.17	0.04	0.17	0.04	0.55	1.98	0.08	0.38	0.65	0.07	0.64	0.13	0.58	0	0.28	0.24	0.51	0.47	0.83	0.68	0.07	0.09	0.02	0.1	1.13
	scaffold_6_8942264	6	8942264	6.829	0	0	0	0	0	0	0	0	0	0	0	0	0	0	0	0	0	0	0	0	0	0	0	0	0	0	0	0	0	0	0	0	0	0
	scaffold_6_7877336	6	7877336	7.661	0	0	0	0	0	0	0	0	0	0	0	0	0	0	0	0	0	0	0	0	0	0	0	0	0	0	0	0	0	0	0	0	0	0
	scaffold_6_9171216	6	9171216	8.357	0	0	0	0	0	0	0	0	0	0	0	0	0	0	0	0	0	0	0	0	0	0	0	0	0	0	0	0	0	0	0	0	0	0
	scaffold_8_16304319	6	16304319	9.203	0	0	0	0	0	0	0	0	0	0	0	0	0	0	0	0	0	0	0	0	0	0	0	0	0	0	0	0	0	0	0	0	0	0
	scaffold_6_500085	6	500085	9.729	0	0	0	0	0	0	0	0	0	0	0	0	0	0	0	0	0	0	0	0	0	0	0	0	0	0	0	0	0	0	0	0	0	0
	scaffold_6_7498348	6	7498348	10.521	0	0	0	0	0	0	0	0	0	0	0	0	0	0	0	0	0	0	0	0	0	0	0	0	0	0	0	0	0	0	0	0	0	0
	scaffold_6_4823639	6	4823639	11.486	0	0	0	0	0	0	0	0	0	0	0	0	0	0	0	0	0	0	0	0	0	0	0	0	0	0	0	0	0	0	0	0	0	0
	scaffold_6_5887835	6	5887835	11.857	0	0	0	0	0	0	0	0	0	0	0	0	0	0	0	0	0	0	0	0	0	0	0	0	0	0	0	0	0	0	0	0	0	0
	scaffold_6_5962246	6	5962246	12.137	0	0	0	0	0	0	0	0	0	0	0	0	0	0	0	0	0	0	0	0	0	0	0	0	0	0	0	0	0	0	0	0	0	0
	scaffold_6_4712706	6	4712706	12.482	0	0	0	0	0	0	0	0	0	0	0	0	0	0	0	0	0	0	0	0	0	0	0	0	0	0	0	0	0	0	0	0	0	0
	scaffold_6_5772613	6	5772613	12.755	0	0	0	0	0	0	0	0	0	0	0	0	0	0	0	0	0	0	0	0	0	0	0	0	0	0	0	0	0	0	0	0	0	0
	scaffold_6_6822347	6	6822347	13.112	0	0	0	0	0	0	0	0	0	0	0	0	0	0	0	0	0	0	0	0	0	0	0	0	0	0	0	0	0	0	0	0	0	0
	scaffold_6_2068135	6	2068135	13.59	0	0	0	0	0	0	0	0	0	0	0	0	0	0	0	0	0	0	0	0	0	0	0	0	0	0	0	0	0	0	0	0	0	0
	scaffold_6_10036612	6	10036612	14.061	0	0	0	0	0	0	0	0	0	0	0	0	0	0	0	0	0	0	0	0	0	0	0	0	0	0	0	0	0	0	0	0	0	0
	scaffold_6_9599365	6	9599365	14.711	0	0	0	0	0	0	0	0	0	0	0	0	0	0	0	0	0	0	0	0	0	0	0	0	0	0	0	0	0	0	0	0	0	0
	scaffold_6_10487315	6	10487315	14.846	0	0	0	0	0	0	0	0	0	0	0	0	0	0	0	0	0	0	0	0	0	0	0	0	0	0	0	0	0	0	0	0	0	0
	scaffold_6_7879101	6	7879101	15.175	0	0	0	0	0	0	0	0	0	0	0	0	0	0	0	0	0	0	0	0	0	0	0	0	0	0	0	0	0	0	0	0	0	0
	scaffold_6_10428967	6	10428967	15.889	0	0	0	0	0	0	0	0	0	0	0	0	0	0	0	0	0	0	0	0	0	0	0	0	0	0	0	0	0	0	0	0	0	0
	scaffold_6_10928973	6	10928973	16.024	0	0	0	0	0	0	0	0	0	0	0	0	0	0	0	0	0	0	0	0	0	0	0	0	0	0	0	0	0	0	0	0	0	0
	scaffold_6_9891658	6	9891658	16.557	0	0	0	0	0	0	0	0	0	0	0	0	0	0	0	0	0	0	0	0	0	0	0	0	0	0	0	0	0	0	0	0	0	0
	scaffold_6_10397896	6	10397896	17.317	0	0	0	0	0	0	0	0	0	0	0	0	0	0	0	0	0	0	0	0	0	0	0	0	0	0	0	0	0	0	0	0	0	0
	scaffold_6_12479518	6	12479518	18.25	0	0	0	0	0	0	0	0	0	0	0	0	0	0	0	0	0	0	0	0	0	0	0	0	0	0	0	0	0	0	0	0	0	0
	scaffold_6_13306253	6	13306253	19.301	0	0	0	0	0	0	0	0	0	0	0	0	0	0	0	0	0	0	0	0	0	0	0	0	0	0	0	0	0	0	0	0	0	0
	scaffold_6_12993704	6	12993704	19.875	0	0	0	0	0	0	0	0	0	0	0	0	0	0	0	0	0	0	0	0	0	0	0	0	0	0	0	0	0	0	0	0	0	0
	scaffold_6_12664705	6	12664705	20.652	0	0	0	0	0	0	0	0	0	0	0	0	0	0	0	0	0	0	0	0	0	0	0	0	0	0	0	0	0	0	0	0	0	0
	scaffold_6_13590422	6	13590422	21.849	0	0	0	0	0	0	0	0	0	0	0	0	0	0	0	0	0	0	0	0	0	0	0	0	0	0	0	0	0	0	0	0	0	0
	scaffold_6_14794318	6	14794318	24.313	0	0	0	0	0	0	0	0	0	0	0	0	0	0	0	0	0	0	0	0	0	0	0	0	0	0	0	0	0	0	0	0	0	0
	scaffold_6_14567575	6	14567575	26.934	0	0	0	0	0	0	0	0	0	0	0	0	0	0	0	0	0	0	0	0	0	0	0	0	0	0	0	0	0	0	0	0	0	0
	scaffold_6_15164894	6	15164894	28.401	0	0	0	0	0	0	0	0	0	0	0	0	0	0	0	0	0	0	0	0	0	0	0	0	0	0	0	0	0	0	0	0	0	0
	scaffold_6_15216355	6	15216355	29.557	0.83	0.17	0.01	0.65	0.52	0.04	0.04	0.66	0.51	1.13	0.31	0.04	0	0.38	0.09	0.04	0.08	0.35	0.03	0.12	0.35	0	0.03	0.25	0.27	0.61	0.03	0.18	0.44	0.15	0.83	0.04	0.45	0.14
	scaffold_6_14757613	6	14757613	30.948	0	0	0	0	0	0	0	0	0	0	0	0	0	0	0	0	0	0	0	0	0	0	0	0	0	0	0	0	0	0	0	0	0	0
	scaffold_6_16497844	6	16497844	32.62	0	0	0	0	0	0	0	0	0	0	0	0	0	0	0	0	0	0	0	0	0	0	0	0	0	0	0	0	0	0	0	0	0	0
	scaffold_6_16231217	6	16231217	33.317	0	0	0	0	0	0	0	0	0	0	0	0	0	0	0	0	0	0	0	0	0	0	0	0	0	0	0	0	0	0	0	0	0	0
	scaffold_6_16490070	6	16490070	33.716	0	0	0	0	0	0	0	0	0	0	0	0	0	0	0	0	0	0	0	0	0	0	0	0	0	0	0	0	0	0	0	0	0	0
	scaffold_6_15426729	6	15426729	34.74	0	0	0	0	0	0	0	0	0	0	0	0	0	0	0	0	0	0	0	0	0	0	0	0	0	0	0	0	0	0	0	0	0	0
	scaffold_6_15868752	6	15868752	34.876	3.49	0.13	0.43	0.92	0.37	0.45	0.08	0.88	0.7	1.94	0.15	0.32	0.59	1.67	0.51	0.32	0.12	0.6	0.16	0.21	0.72	1.13	0.17	0.13	0.31	0.5	0.08	0.33	0.63	0.13	0.57	0.51	1.55	0.47
	scaffold_6_16408681	6	16408681	36.119	3.34	0.62	0.57	1.9	0.76	0.08	0.42	2.38	0.43	2.68	0.78	0.39	0.4	1.83	0.37	0.11	0.18	1.02	0.25	0.04	1.14	0.26	0.23	0.42	0.52	0.37	0.47	0.64	1.02	0.45	0.82	1.92	0.2	1.46
	scaffold_6_16369987	6	16369987	36.866	3.33	0.59	0.49	1.91	0.72	0.06	0.33	2.49	0.43	2.69	0.52	0.16	0.07	1.78	0.37	0.11	0.02	0.7	0.15	0.05	0.73	0.1	0.23	0.43	0.58	0.37	0.44	0.58	0.76	0.37	0.82	1.39	0.19	1.46
	scaffold_6_15487088	6	15487088	37.851	2.64	0.57	0.52	1.32	0.59	0.15	0.43	2.4	0.54	2.19	0.76	0.07	0.07	1.68	0.14	0.08	0.09	0.93	0.75	0.02	1.22	0.06	0.17	0.45	0.14	0.55	0.54	0.67	0.8	0.26	1.05	1.19	0.2	1.63
	scaffold_6_16157996	6	16157996	40.349	2.25	0.8	0.86	1.84	0.83	0.36	0.35	1.93	0.17	1.64	0.64	0.38	0.38	1.59	0.31	0.74	0.09	0.63	0.21	0.15	0.82	0.48	0.63	1.2	0.69	0.41	0.42	0.39	0.09	1.56	0.87	1.15	0.22	1.15
	scaffold_6_16992409	6	16992409	42.654	2.97	0.89	0.8	2.32	0.67	0.3	0.29	1.64	0.18	1.19	0.67	0.23	0.15	1.08	0.35	0.18	0.05	0.59	0.36	0.25	0.88	0.73	0.08	1.32	0.4	0.5	0.4	0.42	0.25	0.25	0.72	1.21	0.31	1.2
	scaffold_6_16901650	6	16901650	44.498	2.44	0.64	0.86	1.85	1	0.09	0.47	1.74	0.46	2.36	0.95	0.1	0.08	1.11	0.28	0.28	0.08	1.29	0.15	0.14	1.35	0.46	0.32	1.5	0.28	0.52	0.58	0.81	0.9	0.3	0.67	1.28	0.52	2.02
	scaffold_6_16838661	6	16838661	45.398	2.88	0.69	0.94	2.26	1.31	0.14	0.48	1.85	0.48	2.43	0.84	0.08	0.05	1.22	0.38	0.39	0.07	1.47	0.15	0.05	1.55	0.55	0.32	1.68	0.35	0.46	0.6	0.82	0.99	0.3	0.73	1.32	0.24	1.42
	scaffold_6_17147579	6	17147579	47.319	2.32	0.61	0.64	1.68	0.92	0.12	0.51	1.67	0.39	2.46	0.79	0.08	0.07	1.19	0.3	0.26	0.26	1.08	0.16	0.17	1.18	0.45	0.27	1.39	0.25	0.57	0.55	0.75	0.74	0.28	0.53	1.19	0.52	2.15
	scaffold_6_18503461	6	18503461	48.9	1.93	0.8	0.95	2.03	0.89	0.14	0.44	1.48	0.44	1.74	1.16	0.06	0.05	0.55	0.16	0.23	0.07	1	0.17	0.15	1.08	0.74	0.17	1.5	0.22	0.54	0.56	0.76	0.76	0.27	1.19	1.15	0.2	1.54
	scaffold_6_18104246	6	18104246	49.899	2.93	0.65	0.87	2.46	1.25	0.07	0.48	1.9	0.48	2.14	0.97	0.17	0.1	0.97	0.31	0.33	0.07	1.48	0.15	0.13	1.44	0.43	0.29	1.56	0.4	0.38	0.6	0.81	0.96	0.29	0.87	1.27	0.23	1.55
	scaffold_6_17625369	6	17625369	49.943	2.93	0.69	0.89	2.54	1.39	0.05	0.59	1.9	0.56	2.11	1.01	0.15	0.09	0.95	0.27	0.38	0.09	1.62	0.15	0.12	1.46	0.42	0.42	1.57	0.38	0.36	0.73	0.94	1	0.31	0.9	1.01	0.21	1.5
	scaffold_6_17859902	6	17859902	50.002	2.83	0.9	0.61	2.59	1.39	0.06	0.64	1.67	0.5	2.27	0.91	0.16	0.1	0.75	0.25	0.41	0.22	1.6	0.07	0.41	1.44	0.41	0.43	1.63	0.47	0.37	0.68	0.83	0.88	0.33	0.89	1.05	0.25	1.48
	scaffold_6_18188654	6	18188654	50.588	3.54	2.28	0.32	2.05	1.09	0.73	0.53	0.96	0.49	2.77	1.2	0.18	0.43	1.24	0.78	0.34	0.28	1.39	0.05	1.07	1.42	0.54	0.4	1.38	0.29	0.39	0.63	0.6	0.85	0.65	1	0.94	0.12	1.73
	scaffold_6_17711788	6	17711788	50.945	3.8	2.12	0.4	2.48	1.14	0.76	0.58	1.38	0.42	2.66	1.17	0.21	0.52	1.62	0.78	0.47	0.19	1.36	0.05	1.09	1.26	0.53	0.54	1.26	0.24	0.46	0.75	0.65	0.75	0.66	0.86	0.76	0.12	1.98
	scaffold_6_17893337	6	17893337	51.429	3.55	2.42	0.32	2.13	1.1	0.71	0.54	0.9	0.53	2.81	1.28	0.22	0.42	1.21	0.69	0.39	0.26	1.42	0.05	0.87	1.52	0.5	0.46	1.34	0.3	0.37	0.67	0.62	0.69	0.59	0.92	0.74	0.13	1.62
	scaffold_6_18166337	6	18166337	52.097	3.11	2.66	0.35	1.9	1.07	0.6	0.56	0.78	0.64	2.77	1.36	0.09	0.21	1.08	0.58	0.36	0.17	1.31	0.05	0.75	1.37	0.34	0.48	1.18	0.28	0.4	0.77	0.69	0.42	0.48	0.92	0.85	0.13	1.74
	scaffold_6_17454018	6	17454018	53.009	3.16	2.51	0.44	2.23	1.3	0.4	0.66	0.86	0.63	2.6	1.43	0.08	0.27	1.1	0.94	0.57	0.19	1.46	0.22	0.86	1.21	0.32	0.73	1.33	0.27	0.35	0.92	0.91	0.46	0.48	0.83	0.9	0.11	1.75
	scaffold_6_18250360	6	18250360	55.09	2.81	2.64	0.53	2.06	1.12	0.42	0.68	0.4	0.51	1.59	0.64	0.15	0.3	0.73	0.9	0.7	0.08	1.33	0.04	1.23	0.96	0.38	0.92	1.09	0.2	0.14	1.03	0.92	0.31	0.58	0.92	0.77	0.09	1.13
	scaffold_6_18848726	6	18848726	56.456	2.16	2.35	1.01	2.06	2.36	0.42	1.06	1.21	0.6	2.4	1.46	0.09	0.22	0.69	0.47	0.67	0.24	1.69	0.04	1.28	0.89	0.22	0.61	1.22	0.19	0.58	1.5	1.36	0.8	0.48	0.36	0.89	0.12	1.16
	scaffold_6_18565008	6	18565008	57.55	1.19	1.76	0.91	1.12	2.06	0.58	0.94	0.68	0.56	2.22	1.82	0.17	0.41	1.12	0.46	0.47	0.12	1.36	0.64	1.04	0.72	0.59	0.47	1.05	0.27	0.58	1.46	1.4	0.84	0.57	0.51	0.95	0.02	0.41
	scaffold_6_18720437	6	18720437	58.669	1.66	1.62	0.91	1.57	3.01	0.35	0.74	1.27	0.32	1.89	1.72	0.35	0.59	1.28	0.84	0.69	0.02	1.75	0.12	1.02	1.13	0.64	0.58	1.58	0.33	0.54	1.23	1.31	0.85	0.59	0.44	0.54	0.06	0.46
	scaffold_6_19236420	6	19236420	59.611	1.35	1.78	0.73	1.55	3.52	0.42	0.67	0.96	0.32	1.29	2.51	0.31	0.42	1	0.74	1.02	0.03	1.9	0.93	0.92	1.41	0.65	0.76	1.32	0.39	0.46	1.13	1.26	0.77	0.74	0.52	0.53	0.11	0.36
	scaffold_6_18576126	6	18576126	60.388	1.62	1.65	0.96	1.41	2.99	0.41	0.78	1.37	0.32	1.88	1.79	0.29	0.46	1.39	0.86	0.57	0.04	1.67	0.14	0.98	1.17	0.45	0.47	1.54	0.3	0.63	1.3	1.36	0.69	0.56	0.56	0.64	0.07	0.36
	scaffold_6_18957161	6	18957161	61.078	1.79	1.77	1.11	1.53	3.21	0.27	1.05	1.63	0.35	2.2	1.56	0.43	1.01	1.55	1.03	0.54	0.15	2.04	0.03	1.15	1.18	0.36	0.41	1.65	0.14	0.63	1.53	1.54	0.71	0.75	0.59	0.13	0.06	0.27
	scaffold_6_19030539	6	19030539	61.582	1.9	1.9	1.12	1.85	3.26	0.29	1.08	1.62	0.43	2.02	1.96	0.26	0.51	1.55	1.07	0.74	0.12	2.16	0.05	1.36	1.25	0.42	0.58	1.71	0.25	0.58	1.61	1.62	0.82	0.66	0.5	0.52	0.06	0.28
	scaffold_6_19872362	6	19872362	62.434	1.5	1.88	1	1.44	2.57	0.4	0.84	1.53	0.34	1.49	2.4	0.2	0.35	1.44	0.92	0.67	0.14	1.61	1.13	1.26	0.93	0.39	0.52	1.3	0.18	0.78	1.31	1.23	0.44	0.66	0.62	0.44	0.01	0.92
	scaffold_6_19449707	6	19449707	63.702	1.32	1.89	0.66	1.36	1.72	0.37	0.77	1.16	0.46	1.53	2.37	0.25	0.38	1.29	0.6	0.41	0.15	1.19	1.35	0.93	0.51	0.38	0.55	0.73	0.18	0.54	1.23	1.09	0.28	0.83	0.94	0.29	0.09	0.94
	scaffold_6_19980320	6	19980320	64.274	0.77	1.23	0.26	1.15	2.88	0.4	0.38	1.24	0.24	1.25	2.35	0.11	0.1	0.9	0.85	0.94	0.32	1.15	1.36	1.03	1.5	0.61	0.5	1.33	0.29	0.73	0.68	0.6	0.17	0.06	1	0.49	0.07	0.2
	scaffold_6_19519690	6	19519690	64.723	1.71	1.76	0.89	1.48	3.1	0.42	0.88	1.87	0.42	1.35	2.6	0.09	0.17	1.67	1.01	0.7	0.1	1.76	1.19	1.26	1.09	0.46	0.35	1.28	0.13	0.81	1.42	1.37	0.57	0.12	0.39	0.6	0.12	0.35
	scaffold_6_19333291	6	19333291	65.272	1.88	2.11	0.96	1.92	3.19	0.45	1.08	2	0.53	1.62	2.73	0.14	0.23	1.75	1.07	0.86	0.2	1.89	1.27	1.35	1	0.29	0.48	1.38	0.06	0.87	1.62	1.58	0.57	0.54	0.47	0.56	0.13	0.47
	scaffold_6_20103729	6	20103729	65.957	1.75	1.36	0.97	1.36	3.09	0.19	0.91	1.81	0.37	1.89	2.57	0.5	0.31	1.6	1.01	0.66	0.1	1.68	1.27	1.23	0.91	0.43	0.37	1.35	0.38	0.71	1.41	1.34	0.61	0.21	0.69	0.69	0.11	0.4
	scaffold_6_19700867	6	19700867	66.615	1.77	1.66	0.95	1.61	3.16	0.25	0.95	1.93	0.45	1.61	3.7	0.09	0.15	1.73	1.02	0.67	0.2	1.59	1.18	1.48	0.89	0.44	0.34	1.3	0.26	0.79	1.46	1.38	0.61	0.04	0.54	0.32	0.17	0.43
	scaffold_6_19231645	6	19231645	67.029	1.73	1.66	0.95	1.33	3.24	0.26	0.9	1.83	0.48	1.6	2.88	0.09	0.18	1.63	1.14	0.65	0.18	1.66	1.23	1.54	0.96	0.49	0.32	1.34	0.19	0.78	1.39	1.34	0.68	0.01	0.58	0.27	0.18	0.39
	scaffold_6_20025712	6	20025712	67.314	1.6	1.52	0.77	1.49	3.16	0.31	0.87	1.86	0.42	1.39	3.14	0.25	0.14	1.51	1.04	0.61	0.14	1.9	1.18	1.43	1.12	0.21	0.35	1.24	0.17	0.73	1.31	1.29	0.71	0.13	0.41	0.59	0.13	0.4
	scaffold_6_20040271	6	20040271	67.685	1.62	1.56	0.77	1.62	3.1	0.32	0.92	1.87	0.46	1.4	2.12	0.24	0.17	1.54	1.06	0.62	0.21	1.88	1.33	0.46	1.05	0.19	0.36	1.25	0.1	0.76	1.35	1.32	0.67	0.11	0.51	0.48	0.17	0.4
	scaffold_6_20652024	6	20652024	68.957	0.99	1.18	0.22	1.28	1.71	0.22	0.43	1.34	0.3	1.28	3.04	0.14	0.26	0.9	0.78	0.61	0.07	1.13	1.26	0.72	0.94	0.16	0.25	0.8	0.03	0.99	0.66	0.61	0.65	0.08	0.56	0.25	0.04	0.42
	scaffold_6_20655703	6	20655703	70.014	0.67	0.77	0.19	1.07	0.89	0.29	0.2	1.29	0.14	1.16	2.86	0.28	0.44	0.59	0.57	0.68	0.05	0.66	1.04	0.42	0.78	0.32	0.55	0.72	0.06	0.63	0.36	0.31	0.44	0.24	0.25	0.2	0.03	0.46
	scaffold_6_20539333	6	20539333	70.875	0.85	0.68	0.25	1.17	1.28	0.22	0.25	1.15	0.21	1.62	3.67	0.19	0.22	0.37	0.73	1	0.17	0.78	1.3	1.12	0.94	0.32	0.55	0.87	0.08	0.92	0.33	0.4	0.98	0.12	0.17	0.44	0.01	0.54
	scaffold_6_20413418	6	20413418	71.514	0.83	1.15	0.23	1.08	1.65	0.28	0.25	0.89	0.24	1.33	3.57	0.28	0.25	0.28	0.73	0.88	0.19	0.83	1.4	1.54	0.85	0.3	0.49	0.83	0.14	0.88	0.38	0.4	0.99	0.12	0.29	0.57	0.02	0.39
	scaffold_6_20697959	6	20697959	71.969	0.86	1.18	0.2	1.08	1.61	0.25	0.19	1.57	0.23	1.35	4.26	0.22	0.15	0.4	0.5	0.77	0.18	0.74	1.41	1.73	0.85	0.39	0.38	0.78	0.2	0.83	0.27	0.32	1.03	0.1	0.34	0.75	0.03	0.37
	scaffold_6_21102968	6	21102968	73.187	0.81	1.3	0.25	1.4	1.02	0.27	0.37	1.66	0.26	1.9	3.11	0.23	0.22	0.52	0.79	0.52	0.16	0.64	1.37	0.27	0.78	0.46	0.24	0.77	0.16	0.85	0.45	0.46	0.87	0.12	0.31	0.38	0.06	0.57
	scaffold_6_21165638	6	21165638	73.394	0.75	0.47	0.23	1.37	1.8	0.33	0.28	1.74	0.21	1.72	3	0.21	0.11	0.48	0.86	0.56	0.38	0.79	1.71	0.18	0.83	0.49	0.23	0.79	0.3	0.84	0.31	0.41	0.98	0.12	0.43	0.5	0.08	0.52
	scaffold_6_21030561	6	21030561	73.706	0.84	1.11	0.19	1.49	1.46	0.26	0.31	2.01	0.25	1.8	3.01	0.21	0.19	0.57	0.73	0.83	0.09	0.78	1.7	0.28	0.74	0.44	0.37	0.71	0.17	0.97	0.39	0.46	1.17	0.12	0.19	0.5	0.03	0.22
	scaffold_6_20987247	6	20987247	73.839	0.85	1.19	0.22	1.4	1.41	0.39	0.33	2.05	0.24	1.75	3.19	0.24	0.25	0.55	0.72	0.95	0.13	0.75	1.59	0.33	0.74	0.47	0.45	0.75	0.12	1.01	0.4	0.45	1.22	0.14	0.1	0.71	0.03	0.18
	scaffold_6_21017333	6	21017333	74.307	0.76	1.18	0.16	1.06	1.26	0.34	0.13	1.78	0.15	2.09	2.58	0.4	0.55	0.49	0.53	0.77	0.08	0.48	0.26	0.4	0.61	0.86	0.46	0.79	0.27	0.77	0.24	0.28	0.98	0.35	0.09	1.08	0.05	0.16
	scaffold_6_20835300	6	20835300	74.99	0.84	1	0.18	0.79	1.59	0.42	0.06	1.44	0.14	1.71	3.34	0.58	0.46	0.35	0.43	1.17	0.07	0.57	1.35	0.99	0.74	1.01	0.58	0.75	0.59	0.92	0.14	0.22	1.14	0.33	0.03	1.22	0.07	0.33
	scaffold_6_21398953	6	21398953	75.93	0.71	1.15	0.18	1.21	1.05	0.42	0.18	1.59	0.18	1.75	2.48	1.11	0.96	0.48	0.5	0.99	0.25	0.42	1.63	0.39	0.4	0.88	0.49	0.47	0.59	0.89	0.26	0.34	0.92	0.36	0.06	0.36	0.02	0.27
	scaffold_6_21545610	6	21545610	77.035	0.78	1.1	0.3	1.5	1.05	0.37	0.28	1.96	0.25	1.75	3	1.19	1.11	0.59	0.56	1.01	0.26	0.49	1.63	0.43	0.39	0.86	0.5	0.5	0.59	0.91	0.39	0.46	0.93	0.39	0.1	0.26	0.02	0.26
	scaffold_6_21394080	6	21394080	78.424	0.77	0.87	0.32	1.6	1.15	0.41	0.38	1.81	0.29	1.78	3.31	1.16	1.04	0.54	0.67	1.01	0.31	0.6	1.69	0.41	0.43	0.95	0.51	0.53	0.58	0.93	0.48	0.52	0.91	0.35	0.18	0.3	0.03	0.28
	scaffold_6_21755834	6	21755834	79.769	1.53	0.72	0.49	2.04	1.3	0.59	0.51	2.13	0.29	1.73	3.03	1	1.02	1.41	0.75	1.13	0.35	0.78	1.56	0.3	0.44	1	0.42	0.5	0.33	0.91	0.6	0.62	1.01	0.38	0.39	0.07	0.26	0.33
	scaffold_6_21778541	6	21778541	80.461	1.03	0.48	0.38	0.4	1.55	0.57	0.16	0.25	0.1	1.67	2.16	1.16	1.22	0.68	0.01	1.24	0.25	0.29	1.54	0.32	0.45	0.98	0.51	0.33	0.32	0.96	0.2	0.26	1	0.4	0.43	0.07	0.34	0.31
	scaffold_6_21694577	6	21694577	81.358	1.55	0.98	0.59	1.68	1.12	0.56	0.45	2.02	0.12	1.6	2.79	1.08	1.12	1.37	0.75	1.08	0.24	0.76	1.42	0.29	0.38	0.88	0.39	0.34	0.33	0.89	0.63	0.62	1.06	0.4	0.52	0.04	0.3	0.29
	scaffold_6_22175395	6	22175395	84.36	1.54	0.59	0.98	1.88	1.84	0.8	0.75	1.71	0.34	1.72	2.56	1.37	1.92	1	0.25	1.03	0.45	1.32	0.64	0.29	0.39	1.64	0.39	0.59	0.18	0.58	0.83	1	1.51	0.42	0.35	0.07	0.16	0.6
	scaffold_6_16569755	6	16569755	84.721	1.71	0.26	1.94	1.16	2.04	1.63	0.63	1.57	0.3	2.53	0.99	0.61	0.54	0.76	0.12	1.37	0.21	0.73	0.93	0.26	0.71	0.42	1.03	0.63	0.44	0.83	1.02	0.89	1.26	0.54	0.13	0.22	0.42	1.16
	scaffold_6_22139624	6	22139624	85.787	1.81	1.47	0.89	2.05	0.63	1.22	0.9	2.5	0.14	2.47	3.06	2.08	2.34	1.44	1.26	1.27	0.78	0.94	1.17	0.31	0.42	1.94	0.96	0.49	0.43	0.93	0.85	0.96	1.66	0.47	1.43	0.19	0.29	0.78
	scaffold_6_21823119	6	21823119	86.304	1.77	1.31	0.85	1.89	1.42	1.05	0.5	2.22	0.21	1.46	3.39	1.19	1.22	1.54	0.54	1.9	0.29	0.94	1.22	0.38	0.76	1.81	1.21	0.63	0.23	1.15	0.63	0.88	1.99	0.14	1.5	0.32	0.29	0.21
	scaffold_6_22479755	6	22479755	87.628	1.39	1.29	0.84	1.23	1.34	2.55	0.4	1.36	0.9	1.33	2.71	1.12	1.26	1.1	0.08	1.01	0.37	0.66	1.43	0.4	0.32	2.82	0.82	0.29	0.31	0.5	0.5	0.72	1.06	0.23	0.85	0.05	0.11	0.82
	scaffold_6_22669402	6	22669402	88.771	0.66	0.94	0.25	0.58	1.19	2.03	0.08	0.7	1.42	1.54	2.71	1.35	1.51	0.48	0.2	1.39	0.45	0.58	1.07	0.18	0.72	2.54	1.4	0.23	0.36	0.28	0.15	0.32	1.04	0.23	1.17	0.16	0.26	0.57
	scaffold_6_23527752	6	23527752	89.318	0.94	0.79	0.61	0.68	1.07	2.25	0.17	0.72	1.33	1.67	2.68	1.31	1.45	0.65	0.2	1.16	0.27	0.5	1.22	0.28	0.58	2.97	1.05	0.21	0.41	0.3	0.22	0.45	1.16	0.16	0.53	0.02	0.08	0.42
	scaffold_6_22939281	6	22939281	89.689	1.01	0.93	0.7	0.58	1.02	2.48	0.2	0.79	1.31	1.79	2.65	1.61	1.69	0.65	0.19	1.13	0.3	0.42	1.3	0.29	0.55	3.04	1.02	0.22	0.46	0.33	0.23	0.46	1.29	0.47	0.62	0.03	0.25	0.52
	scaffold_6_22606820	6	22606820	90.496	1.31	0.7	1.03	0.92	1.3	2.11	0.61	0.62	1.43	2.04	1.76	0.66	0.57	0.98	0.3	1.13	0.64	0.75	1.15	0.21	0.4	2.76	0.73	0.15	0.18	0.58	0.7	0.88	1.5	0.26	0.47	0.19	0.04	0.41
	scaffold_6_24126549	6	24126549	92.614	1.23	0.71	1.12	0.77	1.09	2.29	0.45	0.25	0.74	2.34	1.84	1.02	0.89	0.66	0.43	1.11	0.59	0.55	1.69	0.48	0.48	3.37	0.75	0.28	0.49	0.53	0.42	0.73	1.17	0.28	0.75	0.2	0.01	0.57
	scaffold_6_24236226	6	24236226	92.643	1.39	0.66	1.34	1.36	1.74	2.04	0.59	0.31	0.65	2.12	1.54	0.8	0.75	0.75	0.37	1.57	0.48	1.07	1.89	0.49	0.66	3.47	1.15	0.43	0.49	0.49	0.65	1.09	1.2	0.17	0.8	0.12	0.02	0.47
	scaffold_6_23591262	6	23591262	93.982	0.91	2.31	0.69	0.78	1.82	0.72	0.55	1.27	0.75	1.52	2.58	1.52	1.64	0.91	0.11	1.19	0.11	1.18	1.3	0.35	0.75	0.77	1.17	0.71	0.34	0.31	0.81	1.09	0.72	0.56	0.06	0.29	0.1	0.13
	scaffold_6_23479289	6	23479289	94.428	1.07	2.08	0.76	0.82	1.64	1.01	0.55	1.68	0.95	1.63	2.77	2.19	2.09	1.13	0.2	1.12	0.1	1.22	1.19	0.25	0.74	1.1	1.15	0.78	0.41	0.37	0.85	1.12	0.87	0.34	0.18	0.16	0.1	0.2
	scaffold_6_23326476	6	23326476	94.681	1.39	1.66	0.42	1.41	1.14	1	0.36	1.63	1.22	1.5	2.82	1.97	1.88	1.32	0.19	1.4	0.08	1.07	0.97	0.24	0.68	1.19	1.32	0.72	0.51	0.35	0.62	0.76	1.13	0.26	0.31	0.03	0.03	0.31
	scaffold_6_23536863	6	23536863	94.826	0.44	2.09	0.43	0.61	1.41	0.91	0.26	1.25	0.67	1.15	2.99	2.05	2.02	0.45	0.16	1.02	0.08	0.84	1.12	0.29	0.68	1.02	1.04	0.7	0.47	0.33	0.42	0.55	0.56	0.7	0.23	0.18	0.03	0.09
	scaffold_6_17007902	6	17007902	94.975	0.45	0.71	0.89	0.14	1.04	0.11	0.33	0.33	0.46	0.88	2.34	1.67	1.9	0.26	0.19	1.48	0.28	0.42	1.07	0.15	0.52	0.76	1.06	0.46	0.69	0.27	0.44	0.62	0.39	0.35	0.04	0.35	0.5	0.22
	scaffold_6_23333877	6	23333877	95.175	0.42	1.99	0.49	0.15	1.15	0.89	0.41	0.66	0.77	0.92	2.82	1.73	1.78	0.51	0.1	0.75	0.15	0.66	0.98	0.3	0.59	0.8	0.78	0.53	0.39	0.4	0.52	0.73	0.46	0.51	0.28	0.22	0.06	0.11
	scaffold_6_23874684	6	23874684	96.991	0.26	1.88	0.23	0.36	1.19	1.19	0.02	1.13	0.45	1.57	2.95	1.79	1.87	0.23	0.13	1.09	0.09	0.4	1.22	0.59	0.67	1.6	1.12	0.85	0.39	0.28	0.06	0.16	0.75	0.53	0.67	0.17	0.03	0.09
	scaffold_6_23856141	6	23856141	97.806	0.42	2.14	0.03	0.57	0.94	1.11	0.23	1.17	0.76	1.62	2.36	2.03	2.39	0.44	0.16	1.54	0.43	0.45	0.98	0.52	0.8	1.79	1.45	0.99	0.43	0.7	0.19	0.19	0.86	0.82	0.78	0.04	0.05	0.25
	scaffold_6_23897894	6	23897894	98.596	0.19	1.69	0.03	0.3	1.07	1.49	0.06	1.26	0.83	1.81	1.48	2.11	2.61	0.29	0.24	1.12	0.07	0.51	0.85	1	0.95	1.41	1.19	0.98	0.24	0.61	0.1	0.18	0.69	0.6	0.52	0.07	0.11	0.06
	scaffold_6_15120879	6	15120879	99.168	0.43	0.99	0.59	0.59	0.78	0.78	0.13	0.88	1.08	1.72	1.91	1.18	1	0.2	0.65	1.53	0.21	0.29	1.12	0.17	0.77	0.8	1.65	0.67	0.25	0.11	0.1	0.02	1.16	0.28	0.52	0.31	0.34	0.28
	scaffold_6_24069695	6	24069695	99.736	0.37	1.14	0.58	0.74	0.58	1.67	0.12	0.59	0.4	1.47	2.31	1.69	1.38	0.12	0.07	1.61	0.33	0.25	0.82	0.38	0.87	2.74	1.55	0.88	0.62	0.69	0.04	0.17	0.88	0.42	0.5	0.1	0.02	0.5
	scaffold_6_25041275	6	25041275	101.7	0.12	1.46	0.79	0.56	0.23	1.03	0.65	0.35	0.45	1.25	2	1.52	0.94	0.06	0.48	0.73	0.81	0.21	0.79	0.33	0.76	2.78	1.14	0.44	1.04	0.39	0.46	0.53	0.78	0.78	0.57	0.15	0.04	0.37
	scaffold_6_24163718	6	24163718	102.198	0.1	1.49	0.7	0.47	0.21	0.92	0.7	0.42	0.47	1.06	2.2	1.39	0.81	0.12	0.67	0.51	0.84	0.25	0.74	0.35	0.64	2.55	0.92	0.45	1.01	0.53	0.5	0.58	0.76	0.88	0.46	0.08	0.05	0.41
	scaffold_6_25359237	6	25359237	103.291	0.25	1.18	0.5	1.05	0.39	1.12	0.15	0.35	0.67	1.68	2.45	1	0.58	0.04	0.32	0.88	0.41	0.16	0.69	0.17	0.84	2.33	1.17	0.68	0.69	0.61	0.08	0.18	1.21	0.47	0.82	0.22	0.01	0.07
	scaffold_6_24632303	6	24632303	103.607	0.36	1.04	0.64	1.45	0.49	1.33	0.12	0.51	0.64	1.73	2.34	0.9	0.52	0.05	0.55	0.94	0.3	0.23	0.91	0.11	0.89	2.57	1.19	0.76	0.65	0.57	0.07	0.17	1.24	0.36	0.98	0.31	0	0.04
	scaffold_6_24495118	6	24495118	104.172	0.22	1.25	0.42	0.88	0.57	1.27	0.15	0.3	0.48	1.67	2.34	0.86	0.59	0.16	0.3	0.98	0.52	0.25	0.77	0.16	0.86	2.21	1.37	0.74	0.41	0.61	0.06	0.2	1.15	0.41	0.53	0.16	0.03	0.07
	scaffold_6_24645778	6	24645778	105.186	0.34	0.74	0.55	1.1	0.56	1.48	0.09	0.34	0.69	1.59	2.67	0.63	0.32	0.11	0.5	1.12	0.14	0.28	1.1	0.13	0.82	2.49	1.49	0.73	0.57	0.44	0.08	0.22	1.2	0.33	0.94	0.39	0.02	0.03
	scaffold_6_25177138	6	25177138	106.1	0.15	1.39	0.53	0.71	0.69	1.72	0.09	0.63	0.76	1.54	2.5	0.78	0.57	0.11	0.39	0.88	0.24	0.29	1.04	0.08	1.09	2.61	1.64	0.83	0.35	0.55	0.05	0.15	1.28	0.29	0.83	0.3	0.04	0.04
	scaffold_6_25371542	6	25371542	109.911	0.18	1.15	0.53	0.69	0.77	2.54	0.14	0.98	1.47	1.41	3.19	0.72	0.68	0.45	0.45	0.84	0.19	0.19	0.94	0.2	0.59	2.93	1.21	0.53	0.28	0.2	0.09	0.13	0.85	0.28	1.05	0.33	0.09	0.21
	scaffold_6_11524547	6	11524547	112.009	0.31	1.06	0.85	0.73	0.59	1.43	0.5	0.78	1.04	1.09	1.47	1.03	0.89	0.17	0.73	0.77	0.29	0.58	0.28	0.08	0.45	1.39	1.18	0.63	0.59	0.46	0.39	0.23	0.87	0.92	0.9	0.39	0.52	0.69
	scaffold_6_11294030	6	11294030	119.857	0.5	0.6	0.83	0.89	0.38	1.28	0.39	0.6	0.88	0.86	0.91	0.85	1.14	0.17	0.69	0.32	0.35	0.53	0.37	0.51	0.26	1.3	0.33	0.64	0.22	0.37	0.29	0.25	0.62	1.06	0.77	0.24	0.81	0.26
	scaffold_6_547678	6	547678	131.735	0.71	1.29	0.18	0.61	0.31	0.64	0.11	0.46	0.6	0.77	0.99	0.79	0.94	0.7	1.02	0.83	0.25	0.15	0.2	0.42	0.23	0.55	0.9	1.09	0.34	0.18	0.06	0.08	0.23	0.84	2.3	0.44	0.41	0.8
	scaffold_7_9331163	7	9331163	0	0.56	0.09	0.38	0.58	1.43	0.97	0.34	0.33	1.23	0.13	0.54	0.61	0.39	0.09	0.5	0.93	0.4	1.43	0.87	0.31	1.62	0.11	1.37	0.35	0.93	1.38	0.3	0.29	0.47	0.41	0.28	0.56	1.37	0.27
	scaffold_7_7119206	7	7119206	5.083	2.09	0.21	0.9	0.6	1.07	0.73	0.87	0.61	1.04	0.32	0.87	0.24	0.21	1.49	0.17	0.95	0.5	1.31	0.55	0.69	1.65	0.23	1.17	0.45	0.4	1.66	0.86	0.73	0.33	0.4	0.79	1.47	0.73	0.43
	scaffold_7_7352634	7	7352634	9.355	0.75	0.19	0.56	0.7	1.64	0.74	0.69	0.77	1.01	0.27	0.98	0.2	0.06	0.27	0.93	0.98	0.44	1.65	0.47	0.35	1.74	0.17	1.25	0.44	0.35	1.46	0.63	0.54	0.89	0.32	0.91	0.94	1.67	0.54
	scaffold_7_7215213	7	7215213	11.1	1.61	0.46	1.14	0.55	1.16	0.42	0.97	0.48	0.94	0.57	0.74	0.3	0.15	0.54	0.88	0.7	0.31	1.41	0.76	0.33	1.35	0.3	1.06	0.76	0.59	1.64	1.05	0.94	0.28	0.44	0.95	1.18	1.25	0.13
	scaffold_7_6511208	7	6511208	11.49	1.61	0.48	0.97	0.69	1.25	0.37	1.02	0.55	0.92	0.34	0.56	0.4	0.18	0.6	1	0.76	0.35	1.51	0.81	0.8	1.43	0.3	1.09	0.77	0.65	1.66	1.1	0.92	0.31	0.46	1.06	1.13	1.09	0.2
	scaffold_7_8629720	7	8629720	12.958	0.4	0.45	1.38	0.19	0.96	0.61	0.75	0.84	0.66	0.5	1.01	0.48	0.4	0.37	0.91	0.38	0.17	1.24	0.33	0.27	1.27	0.41	0.65	0.71	0.7	1.83	0.91	0.59	0.21	0.5	0.38	1.63	1.72	0.44
	scaffold_7_7873705	7	7873705	15.595	0.82	0.18	0.76	0.16	1.2	0.47	0.52	0.89	0.4	0.7	1.17	0.44	0.22	0.62	0.93	0.32	0.26	1	0.7	0.24	1.43	0.26	0.57	0.66	0.53	1.11	0.69	0.43	0.62	0.39	0.32	1.31	1.72	1.04
	scaffold_7_8026131	7	8026131	15.625	0.83	0.19	0.69	0.14	1.17	0.43	0.49	0.84	0.38	0.69	1.14	0.43	0.2	0.62	0.92	0.32	0.26	0.97	0.72	0.22	1.43	0.21	0.57	0.64	0.52	1.11	0.65	0.4	0.63	0.38	0.32	1.35	1.74	1.03
	scaffold_7_8381044	7	8381044	15.701	0.83	0.19	0.69	0.14	1.17	0.43	0.49	0.84	0.38	0.69	1.14	0.43	0.2	0.62	0.92	0.32	0.26	0.97	0.72	0.22	1.43	0.21	0.57	0.64	0.52	1.11	0.65	0.4	0.63	0.38	0.32	1.35	1.74	1.03
	scaffold_7_8849511	7	8849511	17.473	0.99	0.05	0.49	0.1	1.51	0.39	0.63	0.38	0.86	0.48	0.64	0.06	0.17	0.99	1.08	0.41	0.54	1.09	0.55	0.05	1.54	0.18	0.5	0.89	0.37	1.08	0.72	0.45	0.65	0.28	0.32	0.94	1.31	1
	scaffold_7_9110288	7	9110288	18.039	1.19	0.07	0.53	0.27	1.45	0.46	0.57	0.41	0.29	0.37	0.82	0.12	0.23	0.99	0.95	0.4	0.26	0.8	0.57	0.04	1.15	0.18	0.51	0.62	0.25	1.06	0.73	0.44	0.3	0.35	0.33	0.98	1.31	1.01
	scaffold_7_8766178	7	8766178	18.338	1.06	0.12	0.57	0.23	1.38	0.45	0.6	0.48	0.13	0.31	0.81	0.15	0.28	0.89	0.98	0.44	0.42	0.76	0.64	0.06	1.06	0.16	0.59	0.51	0.19	1.11	0.74	0.47	0.31	0.35	0.36	1.11	1.33	1.14
	scaffold_7_8909844	7	8909844	19.34	1.07	0.04	0.56	0.24	1.26	0.41	0.59	0.52	0.3	0.38	0.95	0.04	0.21	1	1.07	0.19	0.25	0.88	0.55	0.04	1.37	0.14	0.55	0.59	0.39	1.04	0.78	0.52	0.61	0.21	0.21	0.8	1.23	1.25
	scaffold_7_9949644	7	9949644	21.168	0.59	0.4	0.57	0.03	1.02	0.28	0.64	0.19	0.49	0.73	0.2	0.19	0.44	0.5	0.81	0.24	0.42	0.8	0.07	0.33	0.72	0.37	0.26	0.78	0.49	0.11	0.54	0.32	0.31	0.27	0.08	0.27	0.82	0.7
	scaffold_7_9787223	7	9787223	21.848	0.71	0.06	0.59	0.62	1.46	0.93	0.83	0.79	1.18	0.68	1.09	0.37	0.43	0.45	1.4	0.72	0.44	1.21	0.09	0.65	1.03	0.52	0.86	0.84	0.78	0.8	0.88	0.6	0.35	0.35	0.32	0.4	1.93	0.92
	scaffold_7_10377666	7	10377666	22.364	0.93	0.06	0.43	0.53	1.23	0.7	0.56	0.64	1.01	0.47	0.73	0.49	0.54	0.64	1.12	0.65	0.34	1.01	0.15	0.22	1.08	0.29	0.84	0.7	0.98	0.72	0.59	0.37	0.23	0.31	0.19	0.38	2.18	0.95
	scaffold_7_10326233	7	10326233	22.388	0.92	0.04	0.42	0.46	1.23	0.73	0.56	0.63	1.01	0.45	0.66	0.83	0.83	0.64	1.12	0.64	0.37	1.04	0.17	0.21	1.12	0.31	0.85	0.7	1.14	0.75	0.59	0.37	0.23	0.36	0.18	0.19	2.38	0.94
	scaffold_7_10560372	7	10560372	22.723	0.69	0.09	0.32	0.34	1.24	0.74	0.52	0.69	0.98	0.48	0.66	1	0.97	0.52	1.18	1.17	0.51	1.03	0.15	0.22	1.17	0.41	1.53	0.7	1.34	0.67	0.5	0.32	0.47	0.35	0.23	0.25	2.62	0.85
	scaffold_7_10786057	7	10786057	23.709	0.83	0.13	0.31	0.43	1.2	0.77	0.41	0.87	0.86	0.37	0.84	1.01	1.15	0.63	1.09	1.2	0.32	0.87	0.13	0.24	1.02	0.4	1.76	0.64	1.2	0.84	0.44	0.27	0.34	0.36	0.19	0.22	2.6	0.89
	scaffold_7_10972862	7	10972862	26.173	1.2	0.06	0.39	0.66	1.21	0.74	0.44	0.78	0.85	0.32	0.93	0.67	0.75	0.84	1.05	0.63	0.26	0.91	0.14	0.23	1.05	0.28	0.93	0.63	0.91	0.9	0.49	0.29	0.15	0.35	0.23	0.19	2.35	0.98
	scaffold_7_11245016	7	11245016	28.46	1.02	0.08	0.53	0.5	1.26	0.71	0.52	0.62	0.96	0.33	0.74	0.63	0.67	0.71	1.06	0.7	0.3	1	0.16	0.22	0.99	0.16	1.02	0.68	0.81	0.99	0.56	0.36	0.23	0.37	0.2	0.21	2.36	0.94
	scaffold_7_11569433	7	11569433	31.069	0.65	0.07	0.41	0.31	1.1	0.97	0.51	0.8	0.74	0.21	0.79	0.89	0.74	0.6	1.11	0.48	0.26	0.99	0.12	0.28	1.05	0.34	0.83	0.58	1.11	1.37	0.56	0.34	0.15	0.39	0.2	0.27	2.29	0.96
	scaffold_7_13024595	7	13024595	31.987	1.2	0.06	0.39	0.44	1.31	0.97	0.5	0.72	0.84	0.25	1.04	0.88	0.81	0.79	1.11	0.51	0.29	1.02	0.12	0.26	1.16	0.33	0.92	0.64	0.94	0.89	0.53	0.3	0.23	0.4	0.29	0.38	2.17	1.09
	scaffold_7_11485538	7	11485538	32.276	1.13	0.14	0.36	0.55	1.46	0.56	0.54	0.97	0.85	0.24	0.96	0.95	0.85	0.71	1.34	0.57	0.27	1.18	0.09	0.28	1.28	0.24	0.96	0.7	0.97	0.88	0.6	0.33	0.16	0.43	0.12	0.26	1.91	1.24
	scaffold_7_12897989	7	12897989	33.181	1.17	0.08	0.29	0.47	0.87	0.66	0.41	0.62	0.75	0.16	1.5	0.87	0.86	0.91	0.97	0.42	0.18	0.85	0.14	0.32	1.02	0.33	0.84	0.55	0.94	0.88	0.49	0.28	0.16	0.36	0.28	0.24	0.81	1.09
	scaffold_7_11641818	7	11641818	34.196	0.94	0.25	0.28	0.38	0.76	1.63	0.36	0.29	1.07	0.13	1.91	0.92	0.96	0.87	0.56	0.64	0.16	0.97	0.13	0.53	1.27	0.35	1.16	0.58	0.98	0.79	0.35	0.19	0.21	0.48	0.2	0.28	0.95	1.01
	scaffold_7_13817958	7	13817958	35.457	0.96	0.51	0.18	0.5	0.69	1.69	0.19	0.27	0.88	0.22	1.08	0.79	0.73	1.05	0.55	0.73	0.09	0.7	0.12	0.58	1.24	0.18	1.02	0.63	0.64	0.34	0.2	0.07	0.04	0.47	0.14	0.31	1.09	0.71
	scaffold_7_14681491	7	14681491	38.103	0.89	0.89	0.11	0.49	0.37	1.81	0.11	0.14	1.09	0.26	0.65	0.5	0.4	1.03	0.93	0.65	0.08	0.41	0.15	0.67	1.03	0.28	1	0.86	0.53	0.33	0.14	0.07	0.03	0.52	0.05	0.59	1.06	0.52
	scaffold_7_14570181	7	14570181	38.96	1.22	0.74	0.13	0.56	0.54	1.82	0.12	0.13	0.79	0.33	0.78	0.53	0.45	1.2	0.95	0.73	0.05	0.42	0.16	0.71	1.18	0.28	1.11	0.99	0.43	0.17	0.18	0.11	0.03	0.52	0.02	0.51	1.03	0.52
	scaffold_7_14852148	7	14852148	39.017	1.22	0.74	0.13	0.56	0.54	1.83	0.12	0.13	0.79	0.33	0.78	0.53	0.44	1.2	0.95	0.73	0.05	0.42	0.17	0.71	1.18	0.28	1.11	0.99	0.43	0.18	0.18	0.11	0.03	0.52	0.02	0.5	1.04	0.52
	scaffold_7_14910557	7	14910557	41.429	1.7	0.49	0.1	0.74	0.3	2.37	0.05	0.1	0.61	0.44	0.71	0.29	0.25	1.8	1.04	0.66	0.02	0.23	0.13	0.7	1.01	0.31	0.82	1.21	0.75	0.2	0.12	0.18	0.04	0.24	0.01	0.65	1.14	0.66
	scaffold_7_15993766	7	15993766	43.344	1.42	0.39	0.17	0.74	0.3	2.2	0.19	0.03	0.65	0.28	0.52	0.36	0.3	1.17	0.65	0.69	0.05	0.2	0.16	0.5	0.74	0.27	0.88	0.93	0.67	0.33	0.29	0.27	0.04	0.29	0.1	0.62	0.92	0.64
	scaffold_7_14775024	7	14775024	44.255	1.39	0.47	0.16	0.69	0.3	1.99	0.16	0.08	0.61	0.31	0.2	0.34	0.28	1.46	0.68	0.78	0.06	0.19	0.16	0.48	0.86	0.22	0.93	0.96	0.64	0.42	0.25	0.22	0.01	0.26	0.09	0.47	0.85	0.47
	scaffold_5_12793211	7	12793211	46.308	1.66	1	0.2	1.22	0.06	1.71	0.27	0.31	1.08	0.34	0.16	0.31	0.18	1.84	0.49	0.79	0.19	0.17	0.18	0.42	0.84	0.17	1.06	0.5	0.72	0.49	0.35	0.34	0.03	0.37	0.14	0.44	0.93	0.42
	scaffold_7_16203340	7	16203340	47.376	1.45	1.03	0.16	1.15	0.11	1.64	0.28	0.26	1.06	0.36	0.21	0.33	0.21	1.62	0.56	0.87	0.18	0.22	0.19	0.48	0.91	0.12	1.2	0.56	0.72	0.54	0.35	0.29	0.02	0.29	0.18	0.34	0.81	0.39
	scaffold_5_14349214	7	14349214	48.083	1.66	1.29	0.26	1.81	0.21	1.84	0.35	0.77	1.09	0.3	0.04	1.18	1.02	2.21	0.84	1.2	0.16	1	0.06	0.76	1.53	0.17	1.64	0.91	1.61	1.05	0.46	0.44	0.26	0.67	0.28	0.34	0.51	0.22
	scaffold_5_15597668	7	15597668	48.086	1.54	1.53	0.17	1.72	0.22	2.13	0.3	0.74	1.31	0.18	0.07	0.98	0.82	2.06	0.84	1.2	0.15	0.98	0.06	0.73	1.56	0.13	1.67	0.91	1.43	1.07	0.4	0.41	0.26	0.7	0.14	0.29	0.59	0.22
	scaffold_5_15025370	7	15025370	48.162	1.56	1.3	0.14	1.62	0.14	2.13	0.25	0.74	1.07	0.1	0.06	1.04	0.96	2.06	0.84	1.22	0.12	0.9	0.06	0.71	1.56	0.13	1.74	0.96	1.49	1.11	0.35	0.36	0.25	0.69	0.16	0.3	0.56	0.22
	scaffold_5_15029522	7	15029522	48.534	1.75	1.25	0.23	1.7	0.11	1.89	0.37	0.84	1.13	0.14	0.01	1.26	1.08	2.06	0.8	1.06	0.27	0.92	0.13	0.86	1.43	0.19	1.62	0.94	1.9	1.1	0.43	0.45	0.27	0.98	0.24	0.36	0.6	0.21
	scaffold_5_12856297	7	12856297	49.416	1.02	1.56	0.13	1.68	0.26	2.21	0.32	0.31	1.05	0.08	0.05	1.62	1.45	1.14	1.08	1.45	0.12	1.41	0.18	0.86	1.53	0.07	1.81	1.13	1.98	1.35	0.43	0.5	0.42	1.48	0.26	0.07	0.2	0.09
	scaffold_7_15840099	7	15840099	50.8	1.43	1.61	0.08	1.98	0.35	1.9	0.37	0.43	1.12	0.05	0.05	1.63	1.37	1.63	1.07	1.54	0.24	1.46	0.16	0.75	1.61	0.03	1.87	1.17	2.05	1.4	0.46	0.57	0.51	1.59	0.09	0.13	0.49	0.11
	scaffold_5_16010626	7	16010626	53.352	1.76	0.77	0.34	1.97	0.31	1.41	0.47	1.18	1.24	0.34	0.11	1.64	1.49	3.09	0.93	1.47	0.28	1.47	0.21	0.92	1.8	0.18	1.88	1.09	2.14	1.46	0.55	0.57	0.47	0.9	0.43	0.17	0.4	0.45
	scaffold_7_18540868	7	18540868	55.339	0.72	0.66	1.1	1.64	0.43	1.52	0.9	0.75	1.65	0.2	0.05	1.41	1.15	2.39	0.83	1.65	0.41	1.69	0.19	0.79	1.7	0.25	2.1	0.79	1.56	1.39	1.01	0.94	0.52	0.85	0.84	0.34	0.57	0.47
	scaffold_5_18396557	7	18396557	57.47	1.62	1.11	0.53	2.15	0.32	1.33	0.51	1.18	1.66	0.33	0.23	2.18	2.02	2.57	1.06	2.21	0.18	1.48	0.18	0.88	1.41	0.32	2.61	1.03	2.71	1.34	0.72	0.72	0.58	2.15	0.21	0.02	0.51	0.62
	scaffold_7_16615255	7	16615255	58.879	1.33	0.46	0.34	2	0.34	1.41	0.42	1.06	2.07	0.87	0.25	1.59	1.34	2.46	0.78	1.43	0.35	1.46	0.27	0.93	1.44	0.15	1.87	0.75	2.2	1.84	0.47	0.51	0.62	0.67	0.36	0.32	0.38	0.85
	scaffold_7_18980250	7	18980250	61.505	1.48	0.44	0.7	1.96	0.36	1.31	0.71	1.18	2.39	0.41	0.19	1.37	1.32	2.95	0.53	1.56	0.69	1.5	0.32	1.2	1.27	0.13	1.96	0.56	1.55	1.29	0.7	0.72	0.67	0.69	0.86	0.61	0.43	0.39
	scaffold_7_17384388	7	17384388	62.243	1.29	0.87	0.15	1.69	0.52	1.8	0.29	0.88	1.33	0.3	0.22	1.02	0.74	2.33	0.75	1.52	0.24	1.26	0.52	1.56	1.77	0.06	1.67	1	1.73	1.75	0.33	0.42	0.43	0.51	0.1	0.54	1.14	0.79
	scaffold_7_18556884	7	18556884	63.376	1.14	0.18	0.3	0.25	0.05	0.48	0.36	1.06	1.07	0.4	0.57	0.23	0.73	2.14	0.49	0.72	0.23	0.25	0.02	0.97	0.51	0.77	0.98	0.26	0.28	0.53	0.38	0.29	0.39	1.89	0.34	0.34	0.16	0.92
	scaffold_7_18566208	7	18566208	64.609	2.08	0.15	0.56	0.22	0.46	0.22	0.15	0.69	0.78	2.51	0.33	0.19	0.38	2.68	0.68	0.66	0.06	0.19	0.27	1.53	0.56	1.32	0.56	0.56	0.05	0.25	0.37	0.18	0.08	0.37	0.08	0.42	0.2	0.95
	scaffold_7_19149687	7	19149687	65.605	0	0	0	0	0	0	0	0	0	0	0	0	0	0	0	0	0	0	0	0	0	0	0	0	0	0	0	0	0	0	0	0	0	0
	scaffold_7_20138404	7	20138404	66.557	0	0	0	0	0	0	0	0	0	0	0	0	0	0	0	0	0	0	0	0	0	0	0	0	0	0	0	0	0	0	0	0	0	0
	scaffold_7_20106861	7	20106861	67.618	0	0	0	0	0	0	0	0	0	0	0	0	0	0	0	0	0	0	0	0	0	0	0	0	0	0	0	0	0	0	0	0	0	0
	scaffold_7_20437954	7	20437954	67.968	0	0	0	0	0	0	0	0	0	0	0	0	0	0	0	0	0	0	0	0	0	0	0	0	0	0	0	0	0	0	0	0	0	0
	scaffold_7_20901935	7	20901935	68.741	0	0	0	0	0	0	0	0	0	0	0	0	0	0	0	0	0	0	0	0	0	0	0	0	0	0	0	0	0	0	0	0	0	0
	scaffold_7_20551619	7	20551619	68.821	0	0	0	0	0	0	0	0	0	0	0	0	0	0	0	0	0	0	0	0	0	0	0	0	0	0	0	0	0	0	0	0	0	0
	scaffold_7_19714930	7	19714930	70.692	0	0	0	0	0	0	0	0	0	0	0	0	0	0	0	0	0	0	0	0	0	0	0	0	0	0	0	0	0	0	0	0	0	0
	scaffold_7_20114810	7	20114810	71.725	0	0	0	0	0	0	0	0	0	0	0	0	0	0	0	0	0	0	0	0	0	0	0	0	0	0	0	0	0	0	0	0	0	0
	scaffold_7_19074580	7	19074580	72.476	0	0	0	0	0	0	0	0	0	0	0	0	0	0	0	0	0	0	0	0	0	0	0	0	0	0	0	0	0	0	0	0	0	0
	scaffold_7_20838408	7	20838408	74.077	0	0	0	0	0	0	0	0	0	0	0	0	0	0	0	0	0	0	0	0	0	0	0	0	0	0	0	0	0	0	0	0	0	0
	scaffold_7_20041425	7	20041425	76.099	0	0	0	0	0	0	0	0	0	0	0	0	0	0	0	0	0	0	0	0	0	0	0	0	0	0	0	0	0	0	0	0	0	0
	scaffold_8_68590	8	68590	0	0.63	1.09	0.64	1.12	1.15	0.26	0.59	1.73	0.25	0.14	0.54	1.06	1.17	0.55	0.61	0.47	0.21	1.02	1.18	0.13	0.56	0.19	0.59	0.8	0.89	0.16	0.84	1.07	0.53	1.46	0.23	0.39	0.7	4.13
	scaffold_8_33631	8	33631	8.581	0.75	1.08	0.2	0.78	0.4	0.08	0.47	1.65	0.34	0.09	0.44	0.86	1.01	1.84	0.8	1.08	0.6	0.44	1.06	0.63	0.52	0.12	0.72	1.14	0.89	0.35	0.36	0.31	0.54	1.08	1.08	0.36	0.42	4.91
	scaffold_8_341083	8	341083	12.686	0.53	0.62	0.17	1.04	0.2	0.2	0.41	1.55	0.2	0.22	0.41	1.12	1.7	1.12	0.64	0.65	1.12	0.28	0.67	0.48	0.52	0.2	0.76	1.52	0.92	0.81	0.2	0.13	0.43	0.92	0.75	0.38	0.34	5.96
	scaffold_8_874411	8	874411	19.512	1.27	0.83	0.53	2.49	0.4	0.04	1.25	0.75	1.47	0.11	0.49	1.48	1.82	0.96	0.47	0.69	1.3	1.08	1.03	0.53	0.61	0.24	0.74	1.09	1.66	0.89	1	0.66	0.88	1.01	0.75	0.84	0.43	2.12
	scaffold_8_1028861	8	1028861	22.734	1.32	0.23	0.57	2.22	0.38	0.1	0.86	0.98	0.74	0.23	0.38	1.32	1.75	0.62	0.74	0.88	1.09	1.08	0.94	0.49	0.99	0.3	0.65	1.37	1.52	0.51	0.65	0.53	1.16	1.25	0.69	1.15	0.51	2.12
	scaffold_8_1082476	8	1082476	26.076	1.09	0.33	1.26	2.46	1.06	0.1	2	0.93	0.93	0.11	0.76	1.61	1.8	0.95	1.02	1.27	1.69	1.76	1.64	0.45	0.93	1.28	0.79	1.39	1.61	0.74	1.7	1.56	1.94	0.98	1.81	0.71	0.37	2.09
	scaffold_8_1278825	8	1278825	31.141	1.56	0.28	1.28	3.41	0.81	0.22	1.56	2.27	0.66	0.61	0.99	2	1.45	1.5	1.07	1.39	1.24	1.48	1.78	0.24	1.05	1.69	1	1.08	2.07	0.59	1.38	1.48	1.89	0.99	1.38	0.08	0.38	2.89
	scaffold_8_2413159	8	2413159	33.941	1.64	0.82	1.48	4.06	0.79	0.24	2.07	2.31	1.09	0.54	0.9	3.27	2.28	1.62	0.95	1.11	1.67	1.62	3.05	0.13	1	1.71	0.77	1.09	2.83	0.82	1.83	1.72	1.34	1.17	1.27	0.36	0.44	2.69
	scaffold_8_2173777	8	2173777	37.986	1.46	1.64	1.69	3.56	0.77	0.32	2.56	1.91	1.57	0.49	0.7	3.54	2.39	1.44	0.81	1.16	1.97	1.57	2.8	0.22	1	1.35	1.24	1.28	2.9	0.71	2.28	1.69	0.79	1.02	1.02	0.71	0.38	1.82
	scaffold_8_3499192	8	3499192	46.225	1.76	1.21	2.58	4.59	1.3	0.26	3.68	1.53	1.76	0.28	0.26	6.02	4.26	1.04	1.17	1.89	2.23	2.63	8.63	2.04	1.08	1.98	0.93	1.02	4.74	1.02	3.46	2.92	1.88	1.9	0.74	0.57	0.54	1.89
	scaffold_8_2383775	8	2383775	47.623	1.8	1.32	2.54	4.57	1.29	0.23	3.55	2.08	1.68	0.25	0.21	6	4.37	1.36	1.13	1.8	2.24	2.39	9.99	2.44	0.97	1.91	0.79	0.98	4.77	1.09	3.33	2.82	1.63	2.01	0.62	0.52	0.5	1.69
	scaffold_8_2628498	8	2628498	48.377	1.78	1.35	2.53	4.56	1.29	0.2	3.52	2.1	1.65	0.22	0.22	6.04	4.5	1.36	1.13	1.77	2.2	2.39	10.41	2.57	0.92	1.91	0.74	0.96	4.81	1.15	3.31	2.84	1.63	2.29	0.59	0.51	0.49	1.59
	scaffold_8_2359199	8	2359199	48.732	1.86	1.41	2.6	3.71	1.34	0.18	3.68	1.96	1.69	0.21	0.32	6.2	4.85	1.56	1.12	1.69	2.28	2.58	10.42	2.55	0.95	1.89	0.74	0.93	4.88	1.21	3.48	2.94	1.84	2.48	0.59	0.2	0.51	1.5
	scaffold_8_4128931	8	4128931	51.395	1.15	1.52	2.4	2.98	0.89	0.15	3.15	1.1	1.06	0.11	0.27	4.96	3.4	0.84	1.04	2.15	1.89	1.92	10.03	2.62	0.74	2.04	0.74	0.8	4.54	1.42	2.94	2.43	1.13	2.01	0.51	0.89	0.51	1.69
	scaffold_8_4208594	8	4208594	52.299	1.39	1.1	2.64	3.76	0.98	0.16	3.62	1.07	1.66	0.02	0.39	4.96	3.76	0.98	1.07	1.86	2.27	2.51	11.63	3.03	0.83	2.14	0.55	0.77	4.3	1.33	3.34	2.81	1.89	2.19	0.45	0.93	0.53	1.77
	scaffold_8_4889147	8	4889147	53.597	1.19	1.94	2.06	3.26	0.32	0.2	2.8	0.94	1.23	0.1	0.12	4.88	3.3	0.85	0.76	0.9	1.56	1.5	7.78	2.02	0.58	1.64	0.46	0.78	4.47	2.87	2.68	1.97	0.46	1.88	0.42	1.09	0.33	1.32
	scaffold_8_4409321	8	4409321	55.676	1.59	1.07	3.23	3.8	1.33	0.16	3.88	1.44	2.04	0.06	0.57	6.67	5.17	1.16	0.92	1.42	2.13	2.96	8.67	3.43	0.88	2.55	0.55	0.55	5.02	1.26	3.86	3.3	1.93	2.8	0.26	0.72	0.56	1.77
	scaffold_8_4650441	8	4650441	56.667	1.24	1.49	2.41	2.5	1.04	0.05	3.16	1.12	1.53	0.02	0.67	4.48	3.15	0.63	0.88	1.06	1.68	1.95	10.04	2.75	0.79	2.11	0.46	0.76	3.84	2.64	3.06	2.41	1.22	1.82	0.2	1.01	0.97	1.47
	scaffold_8_6303731	8	6303731	58.591	1.56	1.19	2.75	3.94	1.32	0.05	3.85	1.44	2.1	0.03	0.21	6.52	4.68	1.25	0.98	1.77	1.71	3.12	11.36	3.23	0.92	2.41	0.75	0.75	5.08	3.6	3.87	3.14	2.12	2.54	0.47	1.89	0.72	1.5
	scaffold_8_6297394	8	6297394	60.23	1.49	1.39	2.29	4.64	1.5	0.09	3.43	1.26	1.84	0.07	0.35	4.88	3.74	0.94	0.94	2.2	1.52	2.78	8.87	2.55	1.02	1.96	0.85	0.72	4.09	3.1	3.41	2.72	2.15	2.06	0.54	2.01	1.17	1.55
	scaffold_9_11358317	8	11358317	61.855	1.71	1.59	2.94	4.85	1.45	0.21	3.82	1.59	1.85	0.51	0.45	5.72	4.19	1.09	1.06	1.33	1.31	3.09	7.93	2.51	0.93	2.27	0.55	0.76	4.66	3.36	4.14	3.22	1.46	2.28	0.2	2.03	1.47	1.6
	scaffold_9_11713747	8	11713747	62.125	1.76	1.43	2.6	5.6	1.33	0.22	3.83	1.43	1.86	0.54	0.46	5.61	4.17	1.13	1.11	1.92	1.56	3.06	9.59	3.05	0.91	2.17	0.76	0.74	4.64	3.36	3.92	3.08	1.92	2.27	0.7	2.2	1.3	1.58
	scaffold_8_10874492	8	10874492	62.482	1.71	1.18	2.36	5.15	1.31	0.21	3.52	0.93	1.67	0.43	0.61	5.48	4.15	1.11	1.07	1.82	1.51	2.93	8.85	2.81	0.99	2.03	0.83	0.76	4.63	3.36	3.55	2.83	1.86	2.28	0.77	2.32	1.3	1.58
	scaffold_8_11068461	8	11068461	62.913	1.37	0.98	2.73	5.32	0.98	0.08	3.05	1.92	1.95	0.73	0.55	3.37	2.26	1.25	1.04	0.85	1.49	3.01	3.31	1.84	0.25	2.7	0.56	0.21	2.17	1.39	3.17	2.65	1.55	1.1	0.73	1.94	0.42	0.25
	scaffold_9_13608294	8	13608294	62.913	1.73	1.45	2.55	5.2	0.91	0.27	3.75	1.24	1.74	0.39	0.54	5.51	4.16	1.11	1.01	1.72	1.63	2.77	10.44	3.31	0.84	2.13	0.69	0.72	4.57	3.36	3.74	2.93	1.68	2.26	0.63	2.22	1.3	1.58
	scaffold_9_14449243	8	14449243	63.269	1.07	1.18	2.58	5.77	1.46	0.09	2.97	1.57	1.87	0.22	0.14	3.07	1.85	0.68	0.48	2.88	1.27	3.17	2.6	1.83	0.28	1.75	2.89	0.03	2.09	1.13	3.34	2.79	2.1	1.06	2.39	2.42	0.98	0.36
	scaffold_9_13258516	8	13258516	63.446	0.97	0.88	2.63	5.88	1.42	0.49	2.88	1.53	1.95	0.21	0.23	3.45	2.27	0.71	0.49	1.77	1.23	3.19	2.49	2.68	0.28	2.07	1.04	0.08	2.24	1.31	3.15	2.74	1.81	1.14	0.59	2.25	0.4	0.15
	scaffold_9_12127639	8	12127639	63.529	0.94	0.98	1.99	5.84	1.47	0.17	3.01	1.56	2	0.97	0.11	3.98	2.77	0.8	0.5	1.64	1.11	3.08	3.02	2.11	0.85	1.62	1.1	0.78	2.37	1.1	3.32	2.78	1.79	1.18	0.79	3.11	0.74	0.18
	scaffold_8_13317923	8	13317923	63.88	1.88	1.41	3.05	5.61	1.49	0.18	3.73	1.49	2	0.2	0.11	7.19	5.34	1.05	0.82	2.01	1.55	3.23	7.01	4.17	0.67	2.6	0.7	0.5	5.42	2.79	4.1	3.34	1.86	2.94	0.41	2.36	1.81	1.13
	scaffold_9_12848885	8	12848885	63.9	1.88	1.41	3.05	5.61	1.49	0.18	3.73	1.49	2	0.2	0.11	7.19	5.34	1.05	0.82	2.01	1.55	3.23	7.01	4.17	0.67	2.6	0.7	0.5	5.42	2.79	4.1	3.34	1.86	2.94	0.41	2.36	1.81	1.13
	scaffold_8_8700680	8	8700680	64.117	1.61	1.27	2.91	5	1.47	0.25	3.24	1.32	1.8	0.23	0.06	7.03	4.77	0.87	0.76	2.1	1.07	2.86	7.01	4.16	0.64	2.56	0.86	0.51	5.61	3.25	3.74	3.03	1.71	2.67	0.33	2.04	1.68	1.16
	scaffold_9_11142176	8	11142176	65.322	1.86	1.29	3.43	5.27	1.56	0.1	4.17	1.32	1.79	0.21	0.34	6.85	4.77	0.87	0.83	1.97	1.58	3.55	7.01	4.18	0.73	2.93	0.65	0.51	5.15	2.54	4.6	3.67	2.07	2.67	0.33	2.04	1.68	1.11
	scaffold_8_17641584	8	17641584	65.446	1.86	1.29	3.43	5.27	1.57	0.1	4.17	1.32	1.79	0.21	0.34	6.85	4.77	0.87	0.83	1.97	1.58	3.56	7.01	4.19	0.73	2.92	0.65	0.51	5.15	2.54	4.6	3.67	2.07	2.67	0.33	2.04	1.68	1.11
	scaffold_8_17514956	8	17514956	65.534	1.86	1.29	3.43	5.27	1.57	0.1	4.17	1.32	1.79	0.21	0.34	6.85	4.77	0.87	0.83	1.97	1.58	3.55	7.01	4.19	0.73	2.92	0.65	0.51	5.15	2.54	4.6	3.67	2.07	2.67	0.33	2.04	1.68	1.11
	scaffold_8_19483932	8	19483932	67.239	0.5	1.54	4.3	3.21	2.15	0.03	4.77	1.6	2.53	0.51	0.21	5.02	3.25	0.36	1.06	1.33	1.92	3.71	5.58	3.6	0.76	2.23	0.46	0.33	2.9	2.86	5.4	4.18	1.71	2.13	0.04	0.83	0.66	1.64
	scaffold_8_18835229	8	18835229	68.545	0.57	1.38	3.3	2.16	1.7	0.08	3.26	0.86	1.79	0.16	0.51	6.93	4.41	0.36	0.53	1.66	1.22	2.59	6.72	3.42	0.65	2.78	0.5	0.32	5.09	1.16	3.75	2.98	1.31	3.05	0.09	1.57	0.99	1.27
	scaffold_8_18297117	8	18297117	69.355	1.57	1.79	1.89	0.9	0.32	0.17	1.72	0.06	1.06	0.38	0.19	5.39	4.08	1.12	0.48	1.26	0.6	1.07	4.25	2.53	0.7	2.12	0.53	0.41	3.85	1.65	1.86	1.73	0.69	2.23	0.07	1.46	1.74	0.86
	scaffold_8_18122208	8	18122208	70.783	1.49	1.31	3.16	2.04	1.1	0.23	2.8	0.5	0.85	0.18	0.18	7	5.15	0.62	1.01	1.54	0.98	2.5	5.6	3.74	1	3.02	0.61	0.42	4.81	1.74	3.16	2.66	1.17	3.06	0.37	2.42	2.24	0.95
	scaffold_8_18620405	8	18620405	71.904	1.33	1.21	3.84	2.14	0.93	0.38	2.65	1.3	0.75	0.37	0.05	6.45	5.46	0.66	0.77	1.27	0.78	2.02	4.74	3.07	0.67	3.59	0.45	0.49	4.1	1.65	3.15	2.84	0.76	3.16	0.04	1.97	2.96	1.64
	scaffold_8_18742028	8	18742028	73.293	1.18	1.75	4.14	1.8	1.41	0.2	3.62	0.65	1.36	0.27	0.14	6.63	4.63	0.95	0.74	1.19	1.47	2.4	5.62	4.03	0.55	3.05	0.39	0.43	3.51	2.13	4.24	3.63	0.73	2.37	0.01	2.14	1.79	0.99
	scaffold_8_22216335	8	22216335	74.613	1.65	1.26	2.66	1.9	1.08	0.16	2.99	0.53	1.09	0.03	0.21	8.02	5.82	0.97	0.87	1.05	1.11	2.1	7.43	3.73	0.61	2.47	0.14	0.4	5.43	1.92	3.29	3.01	0.79	3.41	0.38	1.38	1.4	0.6
	scaffold_8_19803231	8	19803231	74.742	1.8	1.12	2.68	2.23	1.52	0.14	2.74	0.56	1.19	0.06	0.34	7.87	5.77	0.82	0.76	1.14	0.97	2.16	5.83	4.23	0.54	2.38	0.16	0.31	5.59	1.92	3.24	3.02	1	3.41	0.07	1.29	1.06	0.44
	scaffold_8_20798740	8	20798740	76.125	2.97	1.38	2.34	0.62	0.22	0.23	2.25	0.13	1.25	0.03	0.63	3.81	1.92	1.54	0.42	0.87	1.44	1.05	3.99	2.96	0.45	1.36	0.57	0.57	3.08	2.2	2.61	2.48	0.24	1.83	0.08	0.86	1.42	0.89
	scaffold_8_20011250	8	20011250	76.144	1.69	2.01	2.8	1.5	1.02	0.27	2.33	0.6	1.52	0.01	0.37	8.04	5.91	1.02	0.36	0.7	1.1	1.59	5.02	3.84	0.4	2.11	0.24	0.23	5.29	1.91	3.1	2.73	0.39	3.72	0.07	1.6	0.98	0.83
	scaffold_8_20005846	8	20005846	76.335	1.96	1.09	3.36	1.2	0.92	0.12	2.01	0.53	0.62	0.3	0.35	7.93	5.93	1.23	0.24	0.99	0.82	1.43	4.41	3.79	0.54	2.63	0.23	0.26	4.88	1.92	2.95	2.58	0.4	3.4	0.05	1.71	0.98	0.72
	scaffold_8_19799714	8	19799714	76.646	1.98	1.51	3	1.45	1.04	0.19	2.3	0.64	1.08	0.14	0.28	8.73	6.63	1.22	0.38	0.89	0.83	1.63	5	3.8	0.49	2.34	0.26	0.32	5.48	2.11	3.16	2.8	0.43	3.81	0.06	1.95	1.1	0.78
	scaffold_8_20172347	8	20172347	76.883	1.96	1.38	3.05	1.52	1.08	0.09	2.19	0.64	0.98	0.3	0.23	7.99	5.9	1.2	0.24	0.94	0.67	1.52	4.96	3.8	0.53	2.36	0.25	0.2	5.04	1.91	3.08	2.69	0.43	3.44	0.08	1.69	0.98	0.75
	scaffold_8_20270007	8	20270007	77.018	2.22	2.35	3.35	1.72	1.12	0.31	2.54	0.58	1.16	1.8	0.21	8.92	6.74	0.85	0.48	0.64	0.62	1.79	5.81	4.18	0.15	2.48	0.12	0.59	5.55	2.12	3.41	2.96	0.93	3.8	0.03	1.13	1.11	0.47
	scaffold_8_20114439	8	20114439	78.061	2.13	2.73	3.47	1.73	1.02	0.27	2.66	0.56	1.27	1.79	0.33	8.54	6.56	0.91	0.36	0.53	0.54	1.6	4.4	3.34	0.24	2.54	0.13	0.66	5.1	1.8	3.73	3.12	0.93	3.55	0.03	1.03	0.91	0.72
	scaffold_8_20292393	8	20292393	78.359	2.45	2.74	3.05	2.06	0.79	0.19	2.2	0.31	1.01	1.82	0.12	7.68	5.82	1.18	0.67	0.72	0.56	1.22	4.25	2.97	0.22	2.19	0.69	0.72	5.11	1.95	3.15	2.62	0.49	3.37	0.02	0.95	0.99	0.5
	scaffold_8_20590618	8	20590618	79.2	0	0	0	0	0	0	0	0	0	0	0	0	0	0	0	0	0	0	0	0	0	0	0	0	0	0	0	0	0	0	0	0	0	0
	scaffold_8_21127112	8	21127112	79.71	0	0	0	0	0	0	0	0	0	0	0	0	0	0	0	0	0	0	0	0	0	0	0	0	0	0	0	0	0	0	0	0	0	0
	scaffold_8_20548967	8	20548967	80.47	0	0	0	0	0	0	0	0	0	0	0	0	0	0	0	0	0	0	0	0	0	0	0	0	0	0	0	0	0	0	0	0	0	0
	scaffold_8_21227923	8	21227923	80.821	0	0	0	0	0	0	0	0	0	0	0	0	0	0	0	0	0	0	0	0	0	0	0	0	0	0	0	0	0	0	0	0	0	0
	scaffold_8_21543350	8	21543350	82.233	0	0	0	0	0	0	0	0	0	0	0	0	0	0	0	0	0	0	0	0	0	0	0	0	0	0	0	0	0	0	0	0	0	0
	scaffold_8_21765726	8	21765726	84.146	1.5	1.94	3.1	0.97	0.93	0.44	2.06	0.77	1.63	0.26	0.03	3.32	2.75	1.02	0.58	0.79	0.54	0.84	4.6	0.9	0.34	2.31	0.16	0.41	1.98	2.58	2.72	2.3	0.49	2.12	0.22	0.35	1.4	1
	scaffold_8_21972955	8	21972955	85.466	1.29	2.09	1.62	0.61	0.18	0.69	1.54	0.47	1.13	0.71	0.11	2.14	1.8	1.09	0.6	1.22	0.65	0.65	4.27	0.83	1	0.45	0.76	0.37	1.56	1.78	1.87	1.81	0.26	2.13	0.59	1.26	0.42	1
	scaffold_8_21906986	8	21906986	86.094	1.86	1.59	1.51	0.56	0.09	0.36	1.45	0.17	0.99	0.53	0.09	3.99	3.04	1.09	0.75	1.61	0.57	0.59	4.17	0.58	0.67	0.66	1.15	0.48	2.86	2.38	1.64	1.63	0.12	2.45	0.43	1.19	1.25	0.91
	scaffold_8_21605076	8	21605076	87.202	1.83	1.32	1.48	0.55	0.09	0.35	1.38	0.34	0.94	0.52	0.22	3.96	3.35	1.08	0.79	1.73	0.7	0.59	3.36	0.6	0.54	0.57	1.4	0.47	2.62	2.32	1.62	1.63	0.11	2.55	0.56	1.2	1.3	0.85
	scaffold_8_22458095	8	22458095	92.41	0.2	1.9	1.09	0.21	0.08	1.24	0.68	0.82	1.56	0.23	0.41	2.76	1.69	0.21	0.72	1.01	0.38	0.32	3.93	0.67	0.4	0.44	0.84	0.41	2.07	1.74	0.91	0.99	0.06	1.91	0.83	0.73	0.08	0.6
	scaffold_8_22479777	8	22479777	95.665	0.28	0.98	0.93	0.18	0.22	1.26	0.76	0.54	1.26	0.15	0.18	2.63	1.67	0.13	0.59	0.86	0.57	0.41	3.22	0.58	0.32	0.48	0.42	0.45	2.35	1.83	1.02	1.2	0.2	1.95	0.69	0.91	0.06	0.57
	scaffold_8_22933881	8	22933881	97.675	0.33	0.95	1.09	0.12	0.23	1.06	0.59	0.47	1.15	0.39	0.42	2	1.65	0.22	0.86	1.29	0.11	0.46	2.18	0.66	0.55	0.71	0.42	0.49	1.38	1.68	0.97	1.18	0.2	2.03	0.49	0.81	0	0.57
	scaffold_8_22836493	8	22836493	102.93	0.56	0.86	1.24	0.09	0.33	0.95	0.67	0.39	0.78	0.31	0.52	1.86	1.62	0.33	1.9	1.32	0.17	0.43	1.75	0.67	0.53	1.2	0.39	0.37	1.22	1.26	0.97	1.16	0.09	1.88	0.32	0.25	0.38	1.08
	scaffold_9_356028	9	356028	0	1.38	0.44	0.46	0.88	1.09	0.76	1.38	0.5	1.49	1.29	0.46	1	1.56	0.92	0.65	2.04	1.06	2.23	0.39	0.34	1.3	0.34	1.18	2.51	0.3	1.63	1.38	1.43	1.86	0.69	0.14	0.21	0.24	1.09
	scaffold_9_392269	9	392269	12.426	1.42	0.36	0.49	1.08	0.66	0.57	1.07	0.89	1.2	1.25	0.09	1.85	2.14	1.05	0.11	1.82	0.83	1.9	0.11	0.28	1.29	0.41	1.38	1.94	0.67	1.32	0.98	1.19	1.93	0.8	0.06	0.18	0.16	0.54
	scaffold_9_128532	9	128532	14.684	0.82	0.09	0.35	0.42	0.5	0.08	0.53	0.26	0.99	1.16	0.29	1.76	1.34	0.49	0.53	0.9	0.69	1.13	0.28	0.45	1.19	0.54	0.72	2.16	2.25	1.09	0.42	0.67	1.43	0.72	0.14	0.16	1.12	0.85
	scaffold_9_1581972	9	1581972	20.012	0.45	0.33	0.09	0.2	0.44	0.28	0.63	0.64	0.37	0.63	0.3	1.53	1.22	0.67	0.52	0.59	1.02	0.57	0.47	0.32	0.71	0.32	0.9	1.34	1.85	0.58	0.5	0.34	0.54	1.17	0.06	0.07	0.86	0.28
	scaffold_9_1401770	9	1401770	21.764	0.72	0.07	0.4	0.52	0.44	0.07	0.76	0.54	0.8	0.79	0.32	1.36	1.03	0.73	0.32	0.18	0.57	0.64	0.4	0.39	0.4	0.45	0.59	1.25	1.65	0.43	0.81	0.55	0.2	0.97	0.32	0.12	0.83	0.07
	scaffold_9_970865	9	970865	22.736	0.58	0.27	0.32	0.47	0.72	0.15	0.74	0.43	0.83	0.84	0.41	1.4	0.99	0.47	0.34	1.18	0.93	1.42	0.32	0.39	1.39	0.4	1.2	2.04	2.06	0.5	0.65	0.65	1.03	1.11	0.23	0.3	0.77	0.22
	scaffold_9_996535	9	996535	23.243	0.25	0.09	0.3	0.21	0.58	0.15	0.76	0.53	0.84	1.12	0.46	1.34	1.12	0.41	0.33	1.19	0.98	1.31	0.28	0.47	1.33	0.37	1.14	2.1	1.82	0.26	0.63	0.61	1	0.89	0.25	0.14	0.72	0.26
	scaffold_9_1205706	9	1205706	23.664	0.33	0.07	0.2	0.34	0.77	0.07	0.95	0.39	0.84	1.13	0.47	1.31	1.14	0.51	0.39	2.19	1.28	1.58	0.26	0.38	1.59	0.37	1.84	2.03	1.65	0.28	0.77	0.7	1.3	0.45	0.58	0.06	0.74	0.47
	scaffold_9_581734	9	581734	24.332	0.35	0.03	0.08	0.41	0.83	0.04	0.86	0.19	0.8	1.11	0.51	1.38	1.26	0.5	0.38	3.02	1.26	1.55	0.24	0.38	1.68	0.41	2.57	1.77	1.57	0.25	0.68	0.65	1.38	0.41	0.9	0.17	0.93	0.71
	scaffold_9_254721	9	254721	25.918	0.36	0.15	0.33	0.21	0.6	0.09	0.61	0.17	0.7	1.01	0.71	1.74	1.58	0.33	0.37	1.61	0.78	1.41	0.22	0.65	1.35	1.1	1.58	1.84	1.81	0.24	0.54	0.67	0.95	0.84	0.54	0.3	1.05	0.57
	scaffold_9_1001599	9	1001599	28.074	0.07	0.37	0.1	0.04	0.44	0.18	0.09	0.04	0.58	0.67	0.94	1.06	0.94	0.18	0.33	0.38	0.23	0.64	0.39	0.55	1.12	0.48	0.64	2.06	1.57	0.31	0.07	0.13	0.49	1.53	0.14	0.58	1.69	0.19
	scaffold_9_1095434	9	1095434	30.33	0.13	0.12	0.09	0.04	0.17	0.12	0.11	0.06	0.5	0.66	0.45	2	2.05	0.18	0.17	0.46	0.26	0.36	0.18	0.53	0.59	0.72	0.75	1.12	1.69	0.42	0.1	0.15	0.41	1.67	0.32	0.95	0.72	0.04
	scaffold_9_1972377	9	1972377	35.781	0.15	0.48	0.05	0.09	0.27	0.88	0.06	0.01	1.09	0.69	0.64	2.1	2.14	0.22	0.21	0.77	0.25	0.16	0.23	0.54	0.74	0.72	0.63	2.2	1.76	1.26	0.07	0.17	0.43	1.72	0.08	0.28	0.56	0.08
	scaffold_9_2211786	9	2211786	39.017	0.43	0.54	0.05	0.45	0.12	1.12	0.19	0.07	1.47	0.67	0.84	1.75	1.92	0.46	0.12	0.58	0.29	0.09	0.14	0.47	0.49	0.62	0.62	1.9	1.69	0.91	0.24	0.43	0.63	1.7	0.06	0.24	0.53	0.29
	scaffold_9_2477378	9	2477378	44.936	1.1	0.37	0.69	1.92	0.25	0.69	0.47	0.25	2.41	0.69	0.36	1.04	1.25	0.83	0.38	0.63	0.26	0.47	0.42	0.58	0.36	0.38	0.66	1.4	0.68	0.57	0.72	0.97	0.85	0.8	0.13	0.39	0.4	0.23
	scaffold_9_2560082	9	2560082	47.725	1.25	0.29	0.42	2.3	0.22	0.42	0.65	0.45	2.04	0.75	0.46	0.86	1.16	0.81	0.46	1.01	0.41	0.58	0.32	0.57	0.4	0.27	0.73	1.53	0.68	0.57	0.77	0.99	1.06	0.76	0.18	0.54	0.5	0.37
	scaffold_9_2756980	9	2756980	50.823	1.21	0.72	0.33	2.33	0.21	0.62	0.7	0.52	3.07	0.8	0.56	0.74	1.03	0.73	0.41	0.79	0.66	0.65	0.3	0.48	0.46	0.51	0.85	1.37	0.55	0.58	0.76	0.94	1.18	0.74	0.2	0.69	0.6	0.89
	scaffold_9_2958820	9	2958820	54.094	0.72	0.51	0.27	2.4	0.74	0.22	1	0.77	2.53	1.38	0.41	0.33	1.1	0.57	0.26	0.52	0.85	0.8	0.48	0.07	0.16	0.04	0.31	0.14	0.1	1.87	0.99	1.2	1.38	2.47	0.2	0.23	0.08	1.79
	scaffold_9_3354070	9	3354070	62.387	0	0	0	0	0	0	0	0	0	0	0	0	0	0	0	0	0	0	0	0	0	0	0	0	0	0	0	0	0	0	0	0	0	0
	scaffold_9_3840031	9	3840031	66.688	0	0	0	0	0	0	0	0	0	0	0	0	0	0	0	0	0	0	0	0	0	0	0	0	0	0	0	0	0	0	0	0	0	0
	scaffold_9_6437664	9	6437664	84.758	0	0	0	0	0	0	0	0	0	0	0	0	0	0	0	0	0	0	0	0	0	0	0	0	0	0	0	0	0	0	0	0	0	0
	scaffold_9_4849856	9	4849856	87.067	0	0	0	0	0	0	0	0	0	0	0	0	0	0	0	0	0	0	0	0	0	0	0	0	0	0	0	0	0	0	0	0	0	0
	scaffold_9_23071907	9	23071907	88.586	0	0	0	0	0	0	0	0	0	0	0	0	0	0	0	0	0	0	0	0	0	0	0	0	0	0	0	0	0	0	0	0	0	0
	scaffold_9_24887259	9	24887259	89.749	1.71	0.81	0.94	2.53	3.64	2.04	2.26	0.02	3.5	0.1	0.07	1.59	0.71	0.31	0.49	0.64	0.99	4.75	0.03	1.56	2.25	0.01	0.61	0.32	2.55	0.46	2.95	2.64	2.29	1.2	0.09	0.97	0.04	0.13
	scaffold_9_25318344	9	25318344	94.433	2.82	0.12	0.63	2.34	1.33	0.54	1.34	0.16	1.32	0.21	0.34	0.44	0.4	0.4	1.19	1.58	0.84	3.45	1.82	1.88	2.77	0.37	1.21	1.27	0.93	0.57	1.4	1.4	2.93	0.56	0.04	0.86	0.69	0.38
	scaffold_9_27099604	9	27099604	95.027	2.72	0.13	0.47	2.03	1.24	0.56	1.09	0.17	1.08	0.26	0.47	0.44	0.41	0.4	1.14	1.48	0.64	3.37	1.83	2.07	3	0.29	1.14	1.27	0.98	0.52	1.18	1.19	2.58	0.62	0.02	0.9	0.63	0.36
	scaffold_9_25580150	9	25580150	97.211	2.7	0.48	0.45	1.65	0.61	0.52	0.76	0.16	1	0.21	0.24	0.49	0.4	0.41	1.2	1.17	0.46	2.91	1.81	1.7	2.72	0.31	0.89	1.27	0.97	0.62	0.88	1.04	2.23	0.52	0.08	1.11	0.51	0.6
	scaffold_9_29438779	9	29438779	116.337	1.05	0.28	0.9	0.51	0.57	0.94	1.44	0.58	0.28	0.58	0.29	0.5	0.33	0.38	1.35	1.42	1.12	1.59	2.98	0.77	1.22	0.84	0.98	1	0.75	0.66	1.22	1	0.89	0.2	0.39	0.85	1.15	0.28
	scaffold_9_29477336	9	29477336	117.876	0.57	0.72	2.78	0.61	0.76	1.32	3.1	1.04	0.61	0.59	0.25	0.54	0.37	1.15	1.45	1.22	2.27	1.88	3.42	0.77	1.33	1.65	0.85	0.99	0.86	0.66	2.63	2.42	1.52	0.22	0.86	0.68	1.06	0.36
	scaffold_9_30447881	9	30447881	131.833	0.76	0.03	1.19	0.31	0.16	0.64	1	0.23	0.43	0.27	0.88	0.42	0.43	0.28	1.43	1.1	0.78	1.5	1.99	1.21	1.86	1.09	0.73	1.08	0.58	1.09	1.03	0.84	0.83	0.27	0.72	0.41	1.06	1.01
