# Supplementary material for: Inheritance and Quantitative Trait Loci Mapping of Aromatic Compounds from Clementine (Citrus × clementina Hort. ex Tan.) and Sweet Orange (C. × sinensis (L.) Osb.) Fruit Essential Oils
Source: Genes (Basel). 2023 Sep 14;14(9):1800. doi: 10.3390/genes14091800 (PMC10531275; doi:10.3390/genes14091800)
Supplement: Supplementary file 1 [file genes-14-01800-s001.zip › SupplementaryData/Supplementary table S1_PEO.xlsx]

## Sheet: PEO composition
Compound	IK A	IK P	Moro	Soko.	SRA63	SRA63	B11	B12	B3	B30	B35	B53	B54	B79	C2	C28	C34	C5	C55	D1	D27	D33	D51	D56	D77	D82	E15	E26	E50	E57	E7	E76	E83	F25	F49	F58	F7	F75	F84	G17	G24	G59	G6	G85	H18	H36	H42	H60	H73
hexanal	776	1087													0.00272841			0.0109265			0.0123462			0.00913554
2-hexenal	828	1225				0.010812			0.00783505	0.00934967					0.01231			0.0255108			0.0097953	0.0119924		0.012234			0.00331582								0.00577578		0.00646764	0.0222605			0.00859202							0.0255562	0.00352759
α-thujene	922	1017			0.0113126										0.0108437						0.0177868	0.0212342					0.0160926		0.0163338	0.0124583				0.0266923	0.0205746	0.0170192			0.0148343	0.0311013			0.0451715			0.0088195	0.0109025	0.00881099	0.0193087
α-pinene	930	1017	0.558557	0.551252	0.601382	0.561344	0.472408	0.462108	0.572073	0.543813	0.516669	0.545508	0.509776	0.395562	0.505494	0.508574	0.538051	0.555173	0.537808	0.52238	0.656736	0.533973	0.551891	0.53402	0.533199	0.539951	0.508743	0.475054	0.581006	0.583514	0.484546	0.503903	0.533213	0.685884	0.618461	0.563434	0.557667	0.548917	0.567417	0.671777	0.45826	0.540729	0.670162	0.50543	0.519294	0.543475	0.589481	0.589714	0.609794
sabinene	965	1125	1.28422	1.56674	1.79806	1.26512	0.713685	1.35968	0.985135	0.441365	1.14899	0.62956	0.766206	0.348616	1.95534	0.111061	0.172324	0.737393	0.141815	0.340098	2.68853	2.06611	1.14938	0.216213	0.221833	0.341448	1.89485	0.138275	2.46516	1.93646	0.119998	0.445782	1.06133	4.02879	3.70854	2.27931	1.19666	0.525281	1.89285	4.76143	0.242847	1.16963	4.00751	0.545026	0.971303	1.02559	1.63625	2.04709	2.62824
β-pinene	970	1114	0.0811926	0.0786832	0.0955629	0.106845	0.061271	0.118482	0.0550804	0.0291743	0.0835708	0.0319483	0.0692357	0.0789148	0.102527		0.0265176	0.0383642	0.0195183	0.0153626	0.141399	0.166226	0.0610288	0.0448274	0.0443945	0.0361707	0.133746		0.121258	0.111304		0.0405561	0.0751887	0.203528	0.177529	0.135382	0.0794852	0.0412869	0.119151	0.253805		0.0825326	0.233708	0.0690163	0.0708899	0.0559021	0.121679	0.121448	0.14817
myrcene*	980	1163	1.82368	1.80935	1.89147	1.90352	1.99495	1.72481	1.79514	1.79363	1.81265	1.84649	1.85875	1.80522	1.86148	1.72038	1.78636	1.86203	1.79008	1.82165	1.82439	1.85171	1.82789	1.86799	1.80856	1.81252	1.846	1.71367	1.84885	1.81678	1.73064	1.81381	1.85729	1.82197	1.84824	1.82358	1.88584	1.77831	1.88572	1.80437	1.73641	1.86177	1.90716	1.84721	1.78721	1.78629	1.85569	1.84442	1.89723
octanal*	980	1294	0.276338	0.399131	0.116079	0.193676	0.923401	0.169761	0.308092	0.0216221	0.123886	0.19454	0.0939411	0.0265532	0.561578	0.017335	0.0411241	0.508772		0.311725	0.223049	0.0607605	0.0687635			0.132136	0.120665	0.0262091	0.106426	0.188973	0.0784212	0.172723	0.207817	0.352353	0.250386	0.278081	0.0547477	0.0800467	0.255493	0.533277	0.0223212	0.176444	0.206597	0.359566	0.16925	0.11313	0.119223	0.0713119	0.272542
α-phellandrene	996	1168	0.0149779	0.0157176	0.0230019	0.0221682	0.0228087		0.0156664	0.0207007	0.0217439	0.022424	0.0257154	0.0285546		0.0195543	0.0209414	0.0195718	0.022637	0.0230839		0.0470138	0.0371386	0.0322378	0.0224302	0.0221549	0.0215219	0.0181931	0.0185008	0.0216868	0.0235574	0.0162414	0.0219853			0.0224933	0.0306743	0.0218522	0.0313949	0.0111067	0.0332204	0.0234706		0.0236458	0.0161978	0.0224896	0.0215433		0.0212194
δ-3-carene	1005	1150	0.0300386	0.013525	0.0557085	0.0247251	0.0934336	0.0570219		0.0385071		0.0206226	0.0587724	0.116695	0.028112					0.0446808		0.49604	0.359844	0.154518			0.0426864	0.0190192					0.0271947	0.0296964			0.101144		0.220688	0.0358174	0.216192	0.0338938	0.0967068	0.0458306		0.0978501			0.0341331
α-terpinene	1008	1184	0.0229453	0.0204934	0.0368571	0.0315404	0.0117408	0.0251698	0.0250264		0.00238154				0.037435						0.063082	0.0700194	0.0250274				0.0499355		0.0385157	0.0294694			0.0162325	0.0784053	0.052058	0.0325163	0.0239318		0.0306596	0.0965807		0.0229137	0.0555761				0.0228423	0.0411708	0.044139
p-cymene	1011	1275																				0.00349878																					0.0473126
limonene*	1023	1208	92.988	92.7406	92.4049	92.9513	90.5851	92.4512	94.1745	95.9124	93.8035	95.1376	96.0735	95.2059	88.9735	97.0726	94.1829	94.1077	96.4893	96.0555	90.8155	83.3997	90.6546	95.2364	96.6796	96.4583	91.322	97.1362	93.0315	92.5347	96.9385	95.9469	94.7806	87.9978	90.9979	91.3653	95.0721	96.1956	91.6619	86.4108	93.4779	94.0596	88.1253	92.6849	95.0712	90.6485	94.0802	93.3458	91.1081
β-phellandrene*	1023	1215	0.248296	0.242497	0.269466	0.294246	0.256649	0.255855	0.258234	0.265579	0.266132	0.258983	0.272394	0.289681	0.229657	0.258477	0.27388	0.267563	0.271879	0.256312	0.252967	0.287627	0.26458	0.297316	0.282284	0.271012	0.276546	0.240434	0.276679	0.279778	0.243328	0.253036	0.271257	0.233443	0.255002	0.276062	0.300445	0.272932	0.283556	0.235835	0.234548	0.271978	0.274511	0.27522	0.264649	0.25611	0.293316	0.270544	0.275253
(Z)-β-ocimene	1024	1235																				0.0157286
(E)-β-ocimene	1036	1253	0.051811	0.0595764	0.112784	0.0720957	0.0422165	0.0461503		0.0305735	0.0510753	0.0236641	0.0228351	0.074765	0.0334293		0.0389311	0.0221346	0.0208253		0.0121005	0.0696285	0.040246	0.0319215	0.0208341	0.0173522	0.040485			0.0179963		0.0198905	0.0546661	0.0154557	0.0958986	0.0301316	0.0222484	0.0303603	0.0192597	0.0276329	0.0360464	0.0312107	0.0165188	0.0260498	0.0268584	0.195656	0.031263	0.0512153	0.0334345
γ-terpinene	1048	1248	0.086411	0.0366217	0.0677285	0.178248	0.101616	0.190589	0.0483195	0.0283566	0.109653		0.0916278	0.209805	0.0737828		0.0639369	0.022955	0.0368		0.111162	0.246305	0.0445987	0.0856722	0.087217	0.0546573	0.173943		0.0700226	0.0879754		0.0644043	0.093453	0.13434	0.0941095	0.123348	0.103626	0.0611741	0.110712	0.218405		0.0953095	0.18861	0.13334	0.107101	0.034542	0.146828	0.109502	0.12943
trans-sabinene hydrate	1055	1467		0.0124516			0.0865375	0.0185333	0.14778						0.245899			0.0600387			0.0454805									0.0188985			0.036027	0.0458232	0.0251646					0.0368265			0.00295173	0.0373783
terpinolene	1078	1286	0.0147449	0.0051	0.0232335	0.0240148	0.0228887	0.0182881		0.0118265			0.0116433	0.0315406	0.0193309						0.0253181	0.0989812	0.0553988	0.00564403			0.028662		0.0160127					0.037221	0.0242926		0.0277975		0.0429234	0.0446835	0.0321949	0.0149933	0.0425708	0.0158774		0.0210006		0.0135042	0.0229029
nonanal	1082	1397	0.0490676	0.0615593																0.0201709													0.0206865
linalool	1083	1549	1.06029	1.17933	1.00896	0.922892	2.82363	1.28075	0.0767494	0.505118	0.808218	0.584768	0.0969936	0.839863	3.65256	0.120825	2.06125	0.0902051	0.103093	0.154161	0.98773	8.94209	3.34185	1.04067	0.103375	0.0810146	2.28326	0.123129	0.132513	0.844144	0.104633	0.105224	0.115122	1.17382	0.146427	1.78133	0.0934012	0.118419	1.71712	1.88054	3.08485	0.913333	1.80399	2.29887	0.140443	2.767	0.100242	0.132929	1.59694
β-thujone	1098	1396																																						0.024479
p-mentha-2,8-dien-1-ol cis	1105	1630	0.0558393	0.0369715				0.106026	0.0171456	0.0151089					0.0249815						0.0861401	0.0179674	0.0660828											0.134713	0.0562018					0.124568			0.0757348						0.0421494
cis-p-menth-2-en-1-ol	1108	1563
trans-limonene-1,2-epoxyde	1117	1450	0.0336751	0.0212107				0.0783068													0.0664274		0.0515825											0.105356	0.0428504					0.102824			0.0754841						0.0241301
cis-limonene-1,2-epoxyde	1121	1462						0.0427221		0.0365329					0.00342166						0.0293787		0.0436117											0.0506203	0.0280319					0.0513101			0.0434549						0.003356
trans-pinocarveol	1125	1657
citronellal	1131	1492	0.0032989	0.0269103	0.0215852	0.0286031		0.0167089	0.0245824		0.0767943	0.0570327		0.0732465	0.00392354	0.0618377	0.0947289	0.0704976	0.0988187		0.184746	0.0861875	0.105474	0.0247617	0.0795304	0.0263392	0.0581442	0.0230986	0.0355656	0.0167327		0.0237455		0.0481164		0.0193048	0.0388143	0.0633505	0.125007	0.0387214		0.0389074			0.0396556	0.0828498		0.0461156
nonanol	1155	1301
p-mentha-1,8-dien-4-ol	1158	1677	0.0183698					0.00738782													0.047559														0.0230728					0.0807573									0.00533328
isoneral or isogeranial	1159	?																					0.0343533											0.0923711									0.0325671
terpinen-4-ol	1162	1604	0.12844	0.0996993	0.170571	0.146503	0.0742244	0.127172	0.139561	0.0601856	0.0813491	0.0526347		0.0339719	0.213191		0.00665046	0.0714431		0.0193251	0.336781	0.309036	0.127031			0.0287925	0.228435		0.193443	0.135654			0.0919933	0.417188	0.275773	0.166286	0.115492	0.0255036	0.140475	0.439945	0.028747	0.114705	0.339861	0.0475566	0.0628581	0.0899474	0.116868	0.187019	0.20507
α-terpineol	1173	1698	0.118866	0.117126	0.087395	0.0974833	0.106393	0.109194	0.0631231	0.0261657	0.0425462	0.122403		0.0386005	0.144234	0.0641731	0.083752	0.0799768	0.0564882	0.0721782	0.20071	0.202358	0.0958999	0.0444013	0.0438127	0.0376665	0.107462	0.06137	0.10486	0.0806322	0.0752366		0.068491	0.1988	0.185395	0.0739711	0.0697811	0.047331	0.143715	0.184519	0.0978378	0.110169	0.23034	0.0896278	0.0877978	0.104957	0.036526	0.0618091	0.104095
(Z)-piperitol	1180	1681																																									0.0552959
dihydrocarvone	1182	1630	0.0347183	0.0176852				0.0698234													0.0730266		0.0425884											0.107091	0.039693					0.0835789									0.0280495
decanal	1184	1501	0.240314	0.297411	0.431834	0.434325	1.17489	0.113819	0.462377	0.0345605	0.217931	0.177407	0.0485564		0.586043		0.0191792	0.714045		0.227444	0.22482	0.146286	0.0605058			0.0894111	0.251405		0.108675	0.252298	0.0657733	0.186862	0.429031	0.306897	0.378898	0.235714	0.0806753	0.105324	0.168645	0.414301	0.0368111	0.114231	0.151682	0.721797	0.15831	0.244053	0.307725	0.181535	0.178488
cis-p-menth-1-en-3-ol	1190	1745
octyl acetate	1193	1477							0.120341						0.0380965					0.0396479										0.0627615		0.174152				0.0654505											0.022242		0.0278279
trans-carveol	1198	1836	0.064107	0.0438262				0.0917194													0.110853		0.0874096											0.132236	0.046979				0.00620677	0.144854			0.0886707						0.0467495
cis-carveol	1209	1867												0.0386648							0.155059																			0.062119			0.00846407			0.045934
nerol	1211	1801	0.0111049	0.00518612				0.042543	0.0463327		0.0468978						0.0176479					0.105658	0.0363337											0.014798					0.0034006
carvone*	1216	1737	0.159383	0.105392			0.0595907	0.364887	0.106935			0.0295322			0.0870697			0.00133003		0.00249146	0.211574	0.142926	0.289804	0.011202					0.0256301		0.00412985	0.00748419	0.0728613	0.47537	0.223415	0.0322861	0.00471572		0.0795077	0.452094	0.0493088	0.00558668	0.195314		0.0530756	0.0408765		0.122516	0.159842
neral*	1216	1685	0.0633109	0.0666285											0.0516933					0.0388945		0.159876		0.0257231					0.0254915	0.03116		0.0402948		0.0254025		0.0102101				0.0065779	0.00482069		0.0648751						0.00469312
geraniol	1235	1848																				0.0303636
linalyl acetate	1239	1559
isopiperitenone	1240	1863						0.048004													0.00758247													0.0654531	0.00352473					0.0377807			0.00568425
geranial	1243	1735	0.0955335	0.105297				0.0488641							0.068327					0.0349151		0.238577	0.00468507	0.0418738					0.0455807		0.0273848			0.0480466	0.0370427	0.0383252			0.0379999	0.0506128	0.0497692	0.0405459	0.111557		0.00512469	0.0378214		0.039332	0.0286344
perillaldehyde	1246	1784							0.0421576			0.0257483				0.0234375							0.00438417											0.00454903	0.0430237		0.023652			0.0273503			0.006051			0.0341754	0.0409759		0.0526481
decanol	1256	1762					0.0433199		0.0352686						0.0836116			0.00518217																										0.0175095
limonene-10-ol	1268	1994										0.155721		0.0474064			0.131338		0.0518108					0.036113							0.0714836				0.0371887
trans-carvyl acetate	1314	1732																																0.0318048
α-terpinyl acetate	1334	1689																					0.0417296									0.0558425				0.0431414											0.0180819
citronellyl acetate	1330	1657												0.0303441																0.085194
neryl acetate	1342	1728												0.0294376											0.0320202					0.0476994				0.0606368						0.0406217									0.0243034
geranyl acetate	1359	1758																														0.0173717
α-copaene	1376	1488						0.0204404										0.0419185	0.0401863					0.00438544					0.0191011						0.0228385	0.0476794	0.019844			0.0129538									0.0161696
10-limonenyl acetate	1386	1857	0.00907641					0.0182787				0.0242138						0.065892	0.142878					0.105963							0.0323798					0.0114527	0.00802464
dodecanal	1388	1710			0.0733003	0.0738083	0.158436		0.0718891		0.0324258				0.100744			0.138426				0.0252886					0.0369778			0.0379695			0.0513004	0.0456933	0.0449636					0.044398				0.119267	0.0178749	0.0372192	0.04439	0.0283342
decyl acetate	1392	1681																												0.0345335		0.0324491
unknown 1408	1408	?																																													0.0417231
(E)-β-caryophyllene	1417	1597							0.0157785	0.0386948					0.0287677			0.0307245	0.0289192							0.0260004			0.0200565	0.0162282					0.0162007	0.00409532
perillyl acetate	1421	?			0.00527659																						0.0464465
β-copaene	1427	1582																					0.00321389	0.0289206												0.0345194
dodeca-(2E,6Z)-dienal	1441	?				0.0121152																					0.0335807		0.00372145	0.0401753				0.0205073		0.0193738
(E)-β-farnesene	1446	1666	0.0606932	0.0446571	0.0237822	0.0287788			0.0122089		0.0461313						0.0212779	0.0209954	0.00238353		0.0397762						0.0174519		0.0472348	0.0546608			0.00314023	0.0194275						0.0380318					0.0494812	0.112062		0.0642494
germacrene-D	1475	1709																0.0276732	0.030401					0.0117187												0.0442505
valencene	1486	1716	0.0576067	0.0986					0.0369226									0.0396878						0.0208433		0.0193879	0.0123798										0.0558763												0.0487702
α-farnesene	1495	1744	0.0333335	0.0356514	0.0400663	0.0407076			0.0346338		0.0635178						0.0704278				0.03355		0.0327915				0.0272534		0.0464438	0.117704				0.0202275					0.0200843	0.0464411			0.040971		0.0236953	0.0941308	0.0234749	0.0396712
δ-cadinene	1514	1752	0.0218795	0.00398363	0.036653	0.0311975		0.0344866	0.0132323		0.0112801			0.0226903				0.0664541	0.0630257		0.0181762			0.0331097	0.0145851	0.00571109			0.0363004	0.0258553			0.0200087	0.0294275	0.0288728	0.079274	0.0269052			0.0226357						0.0511553		0.0286126	0.0229034
unknown 1582	1582	?							0.0517695		0.00509602																							0.0566768							0.0289663
β-sinensal	1672	2227	0.126405	0.102568	0.197615	0.173171	0.0542646	0.119747	0.0471473		0.208606	0.02185		0.122001			0.115603	0.16332	0.0513527		0.114475	0.0415729		0.0236118	0.0263097		0.310075		0.212998	0.102892			0.0910971	0.254544	0.0219957	0.0489926			0.137944	0.0939038	0.0285182	0.0334079	0.135103	0.0784479	0.225787	0.680881	0.0625979	0.276701	0.00648633
α-sinensal	1724	2328	0.0734813	0.0822705	0.395421	0.370758	0.116541	0.361454	0.179227	0.0191515	0.418938	0.0373118		0.0320779	0.242506		0.233215	0.134148			0.172029	0.10525	0.312205	0.0185762			0.107967	0.0253727	0.352124	0.373688		0.0793171		0.346709	0.123651	0.297714		0.062055	0.283343	0.320664	0.0690458	0.244607	0.614512	0.0584754	0.131973	0.767592	0.209315	0.251052	0.125942
unknown 1794	1794	?
unknown Aldehyde	1939	?							0.00975057	0.0497699				0.055366	0.0173513	0.02179							0.0686416											0.0220989							0.0227772						0.0466076
unknown 2102	2102	?								0.0504776													0.00945905
(E)-phytol	2104	2599								0.0173604				0.0245405
Total			100	100.104	100	100	100	100	100	100	100	100	100	100	100	100	100	100	100	100	100	100	100	100	100	100	100	100	100	100	100	100	100	100	100	100	100	100	100	100	100	100	100	100	100	100	100	100	100
Monoterpenes			99.0609	98.9779	98.6853	98.6307	97.5291	99.1803	98.5935	99.759	98.8722	99.5689	99.8575	99.7168	98.3263	99.9609	99.4992	98.0722	99.7837	99.401	99.152	99.6088	99.4444	99.8375	99.9591	99.7274	99.0789	99.9484	99.0469	98.6923	99.8558	99.3545	99.1769	98.5254	99.1064	98.8449	99.7555	99.7303	99.1345	98.4734	99.783	99.4313	98.8511	98.6449	99.2236	97.8998	99.1227	99.033	99.2973
Sesquiterpenes			0.373399	0.367731	0.693537	0.644614	0.170806	0.536128	0.33915	0.0578463	0.748473	0.0591618	0	0.176769	0.271274	0	0.440523	0.524921	0.216269	0	0.378007	0.146823	0.34821	0.141166	0.0408948	0.0510993	0.475127	0.0253727	0.734259	0.691028	0	0.0793171	0.114246	0.670335	0.213559	0.556525	0.102626	0.062055	0.441371	0.534631	0.097564	0.278015	0.790586	0.136923	0.430937	1.70582	0.295388	0.660286	0.220272
aliphatics			0.565719	0.758101	0.621213	0.724736	2.30005	0.283579	1.0058	0.0655323	0.374242	0.371946	0.142498	0.0265532	1.38511	0.017335	0.0603032	1.40286	0	0.598988	0.470011	0.244327	0.129269	0.0213695	0	0.221548	0.445944	0.0262091	0.218822	0.616711	0.144194	0.566186	0.708835	0.725451	0.680023	0.598619	0.141891	0.207631	0.424138	0.991976	0.0677244	0.290675	0.358279	1.21814	0.345435	0.394402	0.49358	0.306738	0.482385
Unknown			0	0	0	0	0	0	0.0615201	0.100248	0.00509602	0	0	0.055366	0.0173513	0.02179	0	0	0	0	0	0	0.0781006	0	0	0	0	0	0	0	0	0	0	0.0787758	0	0	0	0	0	0	0.0517435	0	0	0	0	0	0.0883307	0	0
Diterpenes			0	0	0	0	0	0	0	0.0173604	0	0	0	0.0245405	0	0	0	0	0	0	0	0	0	0	0	0	0	0	0	0	0	0	0	0	0	0	0	0	0	0	0	0	0	0	0	0	0	0	0
[truncated: 34 more columns]

## Sheet: PEO yield
Genotype	PEO Yield (% dry matter)
J47	3.49319
B30	3.82066
J38	4.27796
D33	4.40453
K46	4.52895
B79	4.659
N42	4.7633
N43	5.294
G24	5.5394
N48	5.57299
B53	5.73282
I22	5.81146
N16	5.84517
M23	5.87814
I61	5.99437
C2	6.00022
SRA_63	6.01887
N25	6.03806
SRA_63	6.05697
K39	6.08974
J62	6.31897
F49	6.48446
C5	6.49558
L69	6.71855
K63	6.85507
E15	7.27436
D56	7.34431
G17	7.37793
H36	7.39344
G85	7.39975
D82	7.40373
F75	7.43387
B11	7.47628
F25	7.64652
H60	7.71565
N49	7.83404
D77	7.88443
L14	7.91005
B12	7.95475
N17	8.01116
E26	8.03105
M68	8.08114
K89	8.13425
B3	8.17937
C55	8.27472
M94	8.28613
I72	8.41194
H73	8.43667
I37	8.75
K28	8.91346
F58	8.91772
F7	8.98973
G59	9.0819
K21	9.2304
Moro	9.31334
D27	9.33677
K2	9.35807
J20	9.40282
D51	9.5
H42	9.56488
M26	9.77784
L64	9.83461
B54	9.91976
Sokotoro	9.98203
D1	10.0646
E7	10.0974
J29	10.253
J12	10.5
B35	10.5197
C28	10.6531
J21	11.068
C34	11.2432
E83	11.2914
E50	11.633
F84	11.6479
H18	12.5382
E57	12.7404
L22	13.5371
I54	14.6416
G6	15.2111
E76	15.3283
